# Supplementary material for: Ethyl 6-amino-5-cyano-2,4-bis­(4-methyl­phen­yl)-4H-pyran-3-carboxyl­ate
Source: Acta Crystallogr Sect E Struct Rep Online. 2010 Sep 11;66(Pt 10):o2536. doi: 10.1107/S1600536810035592 (PMC2983318; doi:10.1107/S1600536810035592)
Supplement: Supplementary file 1 [file e-66-o2536-sup1.cif]

##############################################################################
###                                                                        ###
###        Electronic paper (Acta Crystallographica Section E)             ###
###                                                                        ###
##############################################################################
#                                                                            #
# This CIF contains the data in a paper accepted for publication in Acta     #
# Crystallographica Section E. It conforms to the requirements of Notes      #
# for Authors for Section E, and has been peer reviewed under the auspices   #
# of the IUCr Commission on Journals.                                        #
#                                                                            #
# Full details of the Crystallographic Information File format               #
# are given in the paper "The Crystallographic Information File (CIF):       #
# a New Standard Archive File for Crystallography" by S. R. Hall, F. H.      #
# Allen and I. D. Brown [Acta Cryst. (1991), A47, 655-685].                  #
#                                                                            #
# The current version of the core CIF dictionary is obtainable from          #
# ftp://ftp.iucr.org/pub/cif_core.dic. The current version number is 2.4.    #
#                                                                            #
# Software is freely available for graphical display of the structure(s) in  #
# this CIF.  For information consult the CIF home page http://www.iucr.org/  #
# cif/home.html                                                              #
#                                                                            #
# This file may be used for bona fide research purposes within the           #
# scientific community so long as proper attribution is given to the journal # 
# article from which it was obtained.                                        #
#                                                                            #
##############################################################################
                                             
data_I
_audit_creation_method     SHELXL-97
_chemical_name_systematic
;
Ethyl 6-amino-5-cyano-2,4-bis(4-methylphenyl)-4<i>H</i>-pyran-3-carboxylate
;
_chemical_name_common     ?
_chemical_formula_moiety     'C23 H22 N2 O3'
_chemical_formula_sum     'C23 H22 N2 O3'
_chemical_formula_iupac     'C23 H22 N2 O3'
_chemical_formula_weight     374.43
_chemical_melting_point     ?
_symmetry_cell_setting     triclinic
_symmetry_space_group_name_H-M     'P -1'
_symmetry_space_group_name_Hall     '-P 1'
loop_
    _symmetry_equiv_pos_as_xyz
    'x, y, z'
    '-x, -y, -z'
_cell_length_a     8.3485(2)
_cell_length_b     11.4057(3)
_cell_length_c     11.6689(3)
_cell_angle_alpha     72.902(2)
_cell_angle_beta     72.690(2)
_cell_angle_gamma     89.182(2)
_cell_volume     1010.64(4)
_cell_formula_units_Z     2
_cell_measurement_reflns_used     9717
_cell_measurement_theta_min     2.2
_cell_measurement_theta_max     32
_cell_measurement_temperature     293(2)
_exptl_crystal_description     rectangular
_exptl_crystal_colour     colourless
_exptl_crystal_size_max     0.30
_exptl_crystal_size_mid     0.20
_exptl_crystal_size_min     0.20
_exptl_crystal_density_diffrn     1.230
_exptl_crystal_density_meas     ?
_exptl_crystal_density_method     'not measured'
_exptl_crystal_F_000     396
_exptl_absorpt_coefficient_mu     0.082
_exptl_absorpt_correction_type     multi-scan
_exptl_absorpt_process_details     '(SADABS; Bruker, 2004)'
_exptl_absorpt_correction_T_min     0.981
_exptl_absorpt_correction_T_max     0.984
_exptl_special_details
;
;
_diffrn_ambient_temperature     293(2)
_diffrn_radiation_type     MoK\a
_diffrn_radiation_wavelength     0.71073
_diffrn_radiation_source     'fine-focus sealed tube'
_diffrn_radiation_monochromator     graphite
_diffrn_measurement_device_type     'Bruker Kappa APEXII CCD'
_diffrn_measurement_method     '\w and \f scan'
_diffrn_detector_area_resol_mean     0
_diffrn_reflns_number     18989
_diffrn_reflns_av_R_equivalents     0.0221
_diffrn_reflns_av_sigmaI/netI     0.0148
_diffrn_reflns_theta_min     1.87
_diffrn_reflns_theta_max     25.00
_diffrn_reflns_theta_full     25.00
_diffrn_measured_fraction_theta_max     0.999
_diffrn_measured_fraction_theta_full     0.999
_diffrn_reflns_limit_h_min     -9
_diffrn_reflns_limit_h_max     9
_diffrn_reflns_limit_k_min     -13
_diffrn_reflns_limit_k_max     13
_diffrn_reflns_limit_l_min     -13
_diffrn_reflns_limit_l_max     13
_diffrn_standards_number     0
_diffrn_standards_interval_count     0
_diffrn_standards_interval_time     0
_diffrn_standards_decay_%     0
_refine_special_details
;
Refinement of <i>F</i>^2^ against ALL reflections. The weighted <i>R</i>-factor
<i>wR</i> and goodness of fit <i>S</i> are based on <i>F</i>^2^, conventional
<i>R</i>-factors <i>R</i> are based on <i>F</i>, with <i>F</i> set to zero for
negative <i>F</i>^2^. The threshold expression of <i>F</i>^2^ >
\s(<i>F</i>^2^) is used only for calculating <i>R</i>-factors(gt) <i>etc</i>.
and is not relevant to the choice of reflections for refinement.
<i>R</i>-factors based on <i>F</i>^2^ are statistically about twice as large
as those based on <i>F</i>, and <i>R</i>- factors based on ALL data will be
even larger.
;
_reflns_number_total     3554
_reflns_number_gt     2971
_reflns_threshold_expression     I>2sigma(I)
_refine_ls_structure_factor_coef     Fsqd
_refine_ls_matrix_type     full
_refine_ls_R_factor_all     0.0757
_refine_ls_R_factor_gt     0.0659
_refine_ls_wR_factor_gt     0.1804
_refine_ls_wR_factor_ref     0.1915
_refine_ls_goodness_of_fit_ref     1.042
_refine_ls_restrained_S_all     1.050
_refine_ls_number_reflns     3554
_refine_ls_number_parameters     243
_refine_ls_number_restraints     7
_refine_ls_hydrogen_treatment     constr
_refine_ls_weighting_scheme     calc
_refine_ls_weighting_details
         'calc w=1/[\s^2^(Fo^2^)+(0.0869P)^2^+0.7661P] where P=(Fo^2^+2Fc^2^)/3'
_atom_sites_solution_hydrogens     geom
_atom_sites_solution_primary     direct
_atom_sites_solution_secondary     difmap
_refine_ls_shift/su_max     0.025
_refine_ls_shift/su_mean     0.002
_refine_diff_density_max     0.555
_refine_diff_density_min     -0.580
_refine_ls_extinction_method     SHELXL
_refine_ls_extinction_coef     0
loop_
    _atom_type_symbol
    _atom_type_description
    _atom_type_scat_dispersion_real
    _atom_type_scat_dispersion_imag
    _atom_type_scat_source
    'C' 'C' 0.0033 0.0016
                         'International Tables Vol C Tables 4.2.6.8 and 6.1.1.4'
    'H' 'H' 0.0000 0.0000
                         'International Tables Vol C Tables 4.2.6.8 and 6.1.1.4'
    'N' 'N' 0.0061 0.0033
                         'International Tables Vol C Tables 4.2.6.8 and 6.1.1.4'
    'O' 'O' 0.0106 0.0060
                         'International Tables Vol C Tables 4.2.6.8 and 6.1.1.4'
_computing_data_collection     'APEX2 (Bruker, 2004)'
_computing_cell_refinement     'APEX2 and SAINT (Bruker, 2004)'
_computing_data_reduction     'SAINT and XPREP (Bruker, 2004)'
_computing_structure_solution     'SHELXS97 (Sheldrick, 2008)'
_computing_structure_refinement     'SHELXL97 (Sheldrick, 2008)'
_computing_molecular_graphics     '<i>ORTEP-3 for Windows</i> (Farrugia, 1997)'
_computing_publication_material     'PLATON (Spek, 2009)'
loop_
    _atom_site_type_symbol
    _atom_site_label
    _atom_site_fract_x
    _atom_site_fract_y
    _atom_site_fract_z
    _atom_site_U_iso_or_equiv
    _atom_site_adp_type
    _atom_site_calc_flag
    _atom_site_refinement_flags
    _atom_site_occupancy
    _atom_site_disorder_assembly
    _atom_site_disorder_group
    C C1 0.4425(5) 0.8123(3) 0.3388(4) 0.0986(13) Uani d . 1 . .
    H H1A 0.3452 0.7959 0.4120 0.148 Uiso calc R 1 . .
    H H1B 0.4206 0.8739 0.2701 0.148 Uiso calc R 1 . .
    H H1C 0.5369 0.8412 0.3568 0.148 Uiso calc R 1 . .
    C C2 0.4816(3) 0.69499(14) 0.30303(19) 0.0648(8) Uani d G 1 . .
    C C3 0.4067(2) 0.58140(17) 0.38598(15) 0.0720(9) Uani d G 1 . .
    H H3 0.3282 0.5769 0.4631 0.086 Uiso calc R 1 . .
    C C4 0.4491(2) 0.47452(13) 0.35366(15) 0.0618(7) Uani d G 1 . .
    H H4 0.3990 0.3985 0.4092 0.074 Uiso calc R 1 . .
    C C5 0.5664(2) 0.48123(12) 0.23840(15) 0.0473(6) Uani d G 1 . .
    C C6 0.6414(2) 0.59482(15) 0.15545(14) 0.0718(9) Uani d G 1 . .
    H H6 0.7199 0.5993 0.0783 0.086 Uiso calc R 1 . .
    C C7 0.5990(3) 0.70170(12) 0.18776(18) 0.0803(10) Uani d G 1 . .
    H H7 0.6491 0.7777 0.1323 0.096 Uiso calc R 1 . .
    C C8 0.6149(3) 0.3670(2) 0.2054(2) 0.0449(5) Uani d . 1 . .
    C C9 0.4918(3) 0.2162(2) 0.1459(2) 0.0466(6) Uani d . 1 . .
    C C10 0.6432(3) 0.1734(2) 0.1069(2) 0.0472(6) Uani d . 1 . .
    C C11 0.7915(3) 0.2049(2) 0.1436(2) 0.0453(6) Uani d . 1 . .
    H H11 0.8914 0.2207 0.0695 0.054 Uiso calc R 1 . .
    C C12 0.7648(3) 0.3221(2) 0.1804(2) 0.0453(6) Uani d . 1 A .
    C C13 0.9216(3) 0.3763(2) 0.1813(2) 0.0532(6) Uani d D 1 . .
    O O2A 0.8984(11) 0.4720(4) 0.2391(6) 0.0562(13) Uani d PD 0.492(5) A 1
    C C14A 1.0588(11) 0.5280(9) 0.2238(9) 0.072(2) Uani d PD 0.492(5) A 1
    H H14A 1.1208 0.5657 0.1357 0.086 Uiso calc PR 0.492(5) A 1
    H H14B 1.1262 0.4692 0.2634 0.086 Uiso calc PR 0.492(5) A 1
    C C15A 1.0050(13) 0.6246(9) 0.2921(12) 0.122(3) Uani d PD 0.492(5) A 1
    H H15A 0.9331 0.6782 0.2539 0.184 Uiso calc PR 0.492(5) A 1
    H H15B 1.1029 0.6719 0.2862 0.184 Uiso calc PR 0.492(5) A 1
    H H15C 0.9453 0.5844 0.3791 0.184 Uiso calc PR 0.492(5) A 1
    O O2B 0.8938(10) 0.4347(5) 0.2773(4) 0.0562(13) Uani d PD 0.508(5) A 2
    C C14B 1.0311(12) 0.5012(7) 0.2866(8) 0.072(2) Uani d PD 0.508(5) A 2
    H H14C 1.1260 0.4507 0.2828 0.086 Uiso calc PR 0.508(5) A 2
    H H14D 0.9984 0.5159 0.3679 0.086 Uiso calc PR 0.508(5) A 2
    C C15B 1.0869(14) 0.6244(7) 0.1830(9) 0.122(3) Uani d PD 0.508(5) A 2
    H H15D 1.1080 0.6118 0.1022 0.184 Uiso calc PR 0.508(5) A 2
    H H15E 1.1879 0.6592 0.1877 0.184 Uiso calc PR 0.508(5) A 2
    H H15F 0.9997 0.6796 0.1941 0.184 Uiso calc PR 0.508(5) A 2
    C C16 0.6647(3) 0.0898(2) 0.0364(3) 0.0536(6) Uani d . 1 . .
    C C17 0.82337(19) 0.09928(12) 0.24806(13) 0.0442(5) Uani d G 1 . .
    C C18 0.95357(19) 0.02588(15) 0.21696(12) 0.0555(6) Uani d G 1 . .
    H H18 1.0204 0.0420 0.1337 0.067 Uiso calc R 1 . .
    C C19 0.9840(2) -0.07159(15) 0.31037(16) 0.0649(7) Uani d G 1 . .
    H H19 1.0711 -0.1207 0.2896 0.078 Uiso calc R 1 . .
    C C20 0.8841(2) -0.09565(14) 0.43487(14) 0.0596(7) Uani d G 1 . .
    C C21 0.7539(2) -0.02225(16) 0.46597(11) 0.0626(7) Uani d G 1 . .
    H H21 0.6871 -0.0383 0.5493 0.075 Uiso calc R 1 . .
    C C22 0.72354(18) 0.07522(15) 0.37256(15) 0.0568(7) Uani d G 1 . .
    H H22 0.6364 0.1243 0.3934 0.068 Uiso calc R 1 . .
    C C23 0.9202(5) -0.1997(3) 0.5378(3) 0.0826(10) Uani d . 1 . .
    H H23A 0.9932 -0.1682 0.5736 0.124 Uiso calc R 1 . .
    H H23B 0.9736 -0.2618 0.5026 0.124 Uiso calc R 1 . .
    H H23C 0.8165 -0.2349 0.6023 0.124 Uiso calc R 1 . .
    N N1 0.6900(3) 0.0234(3) -0.0223(3) 0.0743(8) Uani d . 1 . .
    N N2 0.3450(3) 0.1811(2) 0.1388(2) 0.0598(6) Uani d . 1 . .
    H H2A 0.3389 0.1238 0.1058 0.072 Uiso calc R 1 . .
    H H2B 0.2560 0.2157 0.1672 0.072 Uiso calc R 1 . .
    O O1 0.4731(2) 0.30688(16) 0.20301(18) 0.0545(5) Uani d . 1 . .
    O O3 1.0577(2) 0.35407(19) 0.1320(2) 0.0723(6) Uani d . 1 A .
loop_
    _atom_site_aniso_label
    _atom_site_aniso_U_11
    _atom_site_aniso_U_22
    _atom_site_aniso_U_33
    _atom_site_aniso_U_12
    _atom_site_aniso_U_13
    _atom_site_aniso_U_23
    C1 0.112(3) 0.087(2) 0.135(3) 0.041(2) -0.050(3) -0.079(3)
    C2 0.0700(18) 0.0665(18) 0.086(2) 0.0278(14) -0.0392(16) -0.0500(16)
    C3 0.0619(17) 0.088(2) 0.081(2) 0.0153(15) -0.0124(15) -0.0570(19)
    C4 0.0554(16) 0.0655(17) 0.0693(17) 0.0027(13) -0.0092(13) -0.0376(14)
    C5 0.0441(12) 0.0527(14) 0.0593(14) 0.0138(10) -0.0217(11) -0.0324(12)
    C6 0.093(2) 0.0535(16) 0.0626(17) 0.0186(15) -0.0089(16) -0.0245(14)
    C7 0.110(3) 0.0493(16) 0.080(2) 0.0200(16) -0.0216(19) -0.0258(15)
    C8 0.0424(12) 0.0490(13) 0.0520(13) 0.0063(10) -0.0163(10) -0.0264(11)
    C9 0.0454(13) 0.0517(13) 0.0560(14) 0.0103(10) -0.0202(11) -0.0318(11)
    C10 0.0441(13) 0.0514(13) 0.0591(14) 0.0115(10) -0.0191(11) -0.0329(12)
    C11 0.0371(12) 0.0496(13) 0.0564(14) 0.0096(10) -0.0132(10) -0.0281(11)
    C12 0.0429(13) 0.0448(12) 0.0553(14) 0.0074(10) -0.0161(10) -0.0249(11)
    C13 0.0471(14) 0.0437(13) 0.0726(17) 0.0051(10) -0.0212(12) -0.0204(12)
    O2A 0.0596(13) 0.029(3) 0.092(3) 0.007(2) -0.037(3) -0.022(3)
    C14A 0.067(3) 0.061(4) 0.100(6) -0.011(3) -0.031(5) -0.035(5)
    C15A 0.127(7) 0.093(4) 0.177(8) -0.009(4) -0.073(6) -0.058(6)
    O2B 0.0596(13) 0.029(3) 0.092(3) 0.007(2) -0.037(3) -0.022(3)
    C14B 0.067(3) 0.061(4) 0.100(6) -0.011(3) -0.031(5) -0.035(5)
    C15B 0.127(7) 0.093(4) 0.177(8) -0.009(4) -0.073(6) -0.058(6)
    C16 0.0396(13) 0.0638(15) 0.0714(17) 0.0123(11) -0.0192(12) -0.0396(14)
    C17 0.0354(11) 0.0472(12) 0.0590(14) 0.0056(9) -0.0157(10) -0.0283(11)
    C18 0.0460(14) 0.0573(15) 0.0624(16) 0.0134(11) -0.0101(12) -0.0238(13)
    C19 0.0545(16) 0.0587(16) 0.079(2) 0.0183(13) -0.0179(14) -0.0213(14)
    C20 0.0549(15) 0.0535(15) 0.0720(18) -0.0024(12) -0.0233(13) -0.0170(13)
    C21 0.0607(17) 0.0669(17) 0.0587(16) 0.0007(13) -0.0117(13) -0.0233(14)
    C22 0.0497(14) 0.0629(16) 0.0636(16) 0.0121(12) -0.0136(12) -0.0318(13)
    C23 0.083(2) 0.0685(19) 0.089(2) -0.0005(16) -0.0342(19) -0.0051(17)
    N1 0.0520(13) 0.0912(18) 0.108(2) 0.0174(12) -0.0227(13) -0.0750(17)
    N2 0.0434(11) 0.0730(15) 0.0879(16) 0.0170(10) -0.0276(11) -0.0542(13)
    O1 0.0403(9) 0.0644(11) 0.0780(12) 0.0137(8) -0.0196(8) -0.0489(10)
    O3 0.0395(10) 0.0768(13) 0.1065(16) 0.0053(9) -0.0157(10) -0.0432(12)
_geom_special_details
;
All e.s.d.'s (except the e.s.d. in the dihedral angle between two l.s. planes)
are estimated using the full covariance matrix. The cell e.s.d.'s are taken
into account individually in the estimation of e.s.d.'s in distances, angles
and torsion angles; correlations between e.s.d.'s in cell parameters are only
used when they are defined by crystal symmetry. An approximate (isotropic)
treatment of cell e.s.d.'s is used for estimating e.s.d.'s involving l.s.
planes.
;
loop_
    _geom_bond_atom_site_label_1
    _geom_bond_atom_site_label_2
    _geom_bond_site_symmetry_2
    _geom_bond_distance
    _geom_bond_publ_flag
    C1 C2 . 1.518(3) ?
    C1 H1A . 0.9600 ?
    C1 H1B . 0.9600 ?
    C1 H1C . 0.9600 ?
    C2 C3 . 1.3900 ?
    C2 C7 . 1.3900 ?
    C3 C4 . 1.3900 ?
    C3 H3 . 0.9300 ?
    C4 C5 . 1.3900 ?
    C4 H4 . 0.9300 ?
    C5 C6 . 1.3900 ?
    C5 C8 . 1.482(2) ?
    C6 C7 . 1.3900 ?
    C6 H6 . 0.9300 ?
    C7 H7 . 0.9300 ?
    C8 C12 . 1.329(3) ?
    C8 O1 . 1.388(3) ?
    C9 N2 . 1.328(3) ?
    C9 C10 . 1.347(3) ?
    C9 O1 . 1.371(3) ?
    C10 C16 . 1.410(3) ?
    C10 C11 . 1.505(3) ?
    C11 C12 . 1.514(3) ?
    C11 C17 . 1.525(3) ?
    C11 H11 . 0.9800 ?
    C12 C13 . 1.460(3) ?
    C13 O3 . 1.172(3) ?
    C13 O2A . 1.4256(10) ?
    C13 O2B . 1.4261(10) ?
    O2A C14A . 1.4309(10) ?
    C14A C15A . 1.5295(10) ?
    C14A H14A . 0.9700 ?
    C14A H14B . 0.9700 ?
    C15A H15A . 0.9600 ?
    C15A H15B . 0.9600 ?
    C15A H15C . 0.9600 ?
    O2B C14B . 1.4309(10) ?
    C14B C15B . 1.5295(10) ?
    C14B H14C . 0.9700 ?
    C14B H14D . 0.9700 ?
    C15B H15D . 0.9600 ?
    C15B H15E . 0.9600 ?
    C15B H15F . 0.9600 ?
    C16 N1 . 1.140(3) ?
    C17 C18 . 1.3900 ?
    C17 C22 . 1.3900 ?
    C18 C19 . 1.3900 ?
    C18 H18 . 0.9300 ?
    C19 C20 . 1.3900 ?
    C19 H19 . 0.9300 ?
    C20 C21 . 1.3900 ?
    C20 C23 . 1.520(3) ?
    C21 C22 . 1.3900 ?
    C21 H21 . 0.9300 ?
    C22 H22 . 0.9300 ?
    C23 H23A . 0.9600 ?
    C23 H23B . 0.9600 ?
    C23 H23C . 0.9600 ?
    N2 H2A . 0.8600 ?
    N2 H2B . 0.8600 ?
loop_
    _geom_angle_atom_site_label_1
    _geom_angle_atom_site_label_2
    _geom_angle_atom_site_label_3
    _geom_angle_site_symmetry_1
    _geom_angle_site_symmetry_3
    _geom_angle
    _geom_angle_publ_flag
    C2 C1 H1A . . 109.5 ?
    C2 C1 H1B . . 109.5 ?
    H1A C1 H1B . . 109.5 ?
    C2 C1 H1C . . 109.5 ?
    H1A C1 H1C . . 109.5 ?
    H1B C1 H1C . . 109.5 ?
    C3 C2 C7 . . 120.0 ?
    C3 C2 C1 . . 120.8(2) ?
    C7 C2 C1 . . 119.1(2) ?
    C4 C3 C2 . . 120.0 ?
    C4 C3 H3 . . 120.0 ?
    C2 C3 H3 . . 120.0 ?
    C3 C4 C5 . . 120.0 ?
    C3 C4 H4 . . 120.0 ?
    C5 C4 H4 . . 120.0 ?
    C6 C5 C4 . . 120.0 ?
    C6 C5 C8 . . 120.01(14) ?
    C4 C5 C8 . . 119.97(14) ?
    C5 C6 C7 . . 120.0 ?
    C5 C6 H6 . . 120.0 ?
    C7 C6 H6 . . 120.0 ?
    C6 C7 C2 . . 120.0 ?
    C6 C7 H7 . . 120.0 ?
    C2 C7 H7 . . 120.0 ?
    C12 C8 O1 . . 121.7(2) ?
    C12 C8 C5 . . 129.4(2) ?
    O1 C8 C5 . . 108.85(17) ?
    N2 C9 C10 . . 128.6(2) ?
    N2 C9 O1 . . 110.53(19) ?
    C10 C9 O1 . . 120.9(2) ?
    C9 C10 C16 . . 120.4(2) ?
    C9 C10 C11 . . 122.1(2) ?
    C16 C10 C11 . . 117.4(2) ?
    C10 C11 C12 . . 109.30(18) ?
    C10 C11 C17 . . 111.98(19) ?
    C12 C11 C17 . . 111.80(18) ?
    C10 C11 H11 . . 107.9 ?
    C12 C11 H11 . . 107.9 ?
    C17 C11 H11 . . 107.9 ?
    C8 C12 C13 . . 126.6(2) ?
    C8 C12 C11 . . 121.9(2) ?
    C13 C12 C11 . . 111.49(18) ?
    O3 C13 O2A . . 120.1(4) ?
    O3 C13 O2B . . 120.3(4) ?
    O2A C13 O2B . . 20.6(4) ?
    O3 C13 C12 . . 125.93(19) ?
    O2A C13 C12 . . 113.7(4) ?
    O2B C13 C12 . . 111.8(4) ?
    C13 O2A C14A . . 109.7(5) ?
    O2A C14A C15A . . 100.8(5) ?
    O2A C14A H14A . . 111.6 ?
    C15A C14A H14A . . 111.6 ?
    O2A C14A H14B . . 111.6 ?
    C15A C14A H14B . . 111.6 ?
    H14A C14A H14B . . 109.4 ?
    C13 O2B C14B . . 119.8(6) ?
    O2B C14B C15B . . 113.5(6) ?
    O2B C14B H14C . . 108.9 ?
    C15B C14B H14C . . 108.8 ?
    O2B C14B H14D . . 108.9 ?
    C15B C14B H14D . . 108.9 ?
    H14C C14B H14D . . 107.7 ?
    C14B C15B H15D . . 109.5 ?
    C14B C15B H15E . . 109.5 ?
    H15D C15B H15E . . 109.5 ?
    C14B C15B H15F . . 109.5 ?
    H15D C15B H15F . . 109.5 ?
    H15E C15B H15F . . 109.5 ?
    N1 C16 C10 . . 176.8(3) ?
    C18 C17 C22 . . 120.0 ?
    C18 C17 C11 . . 118.98(12) ?
    C22 C17 C11 . . 121.02(12) ?
    C17 C18 C19 . . 120.0 ?
    C17 C18 H18 . . 120.0 ?
    C19 C18 H18 . . 120.0 ?
    C20 C19 C18 . . 120.0 ?
    C20 C19 H19 . . 120.0 ?
    C18 C19 H19 . . 120.0 ?
    C19 C20 C21 . . 120.0 ?
    C19 C20 C23 . . 120.16(18) ?
    C21 C20 C23 . . 119.81(18) ?
    C20 C21 C22 . . 120.0 ?
    C20 C21 H21 . . 120.0 ?
    C22 C21 H21 . . 120.0 ?
    C21 C22 C17 . . 120.0 ?
    C21 C22 H22 . . 120.0 ?
    C17 C22 H22 . . 120.0 ?
    C20 C23 H23A . . 109.5 ?
    C20 C23 H23B . . 109.5 ?
    H23A C23 H23B . . 109.5 ?
    C20 C23 H23C . . 109.5 ?
    H23A C23 H23C . . 109.5 ?
    H23B C23 H23C . . 109.5 ?
    C9 N2 H2A . . 120.0 ?
    C9 N2 H2B . . 120.0 ?
    H2A N2 H2B . . 120.0 ?
    C9 O1 C8 . . 119.48(17) ?
loop_
    _geom_torsion_atom_site_label_1
    _geom_torsion_atom_site_label_2
    _geom_torsion_atom_site_label_3
    _geom_torsion_atom_site_label_4
    _geom_torsion_site_symmetry_1
    _geom_torsion_site_symmetry_2
    _geom_torsion_site_symmetry_3
    _geom_torsion_site_symmetry_4
    _geom_torsion
    _geom_torsion_publ_flag
    C7 C2 C3 C4 . . . . 0.0 ?
    C1 C2 C3 C4 . . . . -177.4(2) ?
    C2 C3 C4 C5 . . . . 0.0 ?
    C3 C4 C5 C6 . . . . 0.0 ?
    C3 C4 C5 C8 . . . . 178.43(18) ?
    C4 C5 C6 C7 . . . . 0.0 ?
    C8 C5 C6 C7 . . . . -178.43(18) ?
    C5 C6 C7 C2 . . . . 0.0 ?
    C3 C2 C7 C6 . . . . 0.0 ?
    C1 C2 C7 C6 . . . . 177.5(2) ?
    C6 C5 C8 C12 . . . . 59.5(3) ?
    C4 C5 C8 C12 . . . . -118.9(3) ?
    C6 C5 C8 O1 . . . . -120.33(18) ?
    C4 C5 C8 O1 . . . . 61.2(2) ?
    N2 C9 C10 C16 . . . . 7.7(5) ?
    O1 C9 C10 C16 . . . . -173.2(2) ?
    N2 C9 C10 C11 . . . . -167.9(3) ?
    O1 C9 C10 C11 . . . . 11.2(4) ?
    C9 C10 C11 C12 . . . . -22.1(3) ?
    C16 C10 C11 C12 . . . . 162.2(2) ?
    C9 C10 C11 C17 . . . . 102.4(3) ?
    C16 C10 C11 C17 . . . . -73.3(3) ?
    O1 C8 C12 C13 . . . . -179.3(2) ?
    C5 C8 C12 C13 . . . . 0.8(4) ?
    O1 C8 C12 C11 . . . . 2.1(4) ?
    C5 C8 C12 C11 . . . . -177.8(2) ?
    C10 C11 C12 C8 . . . . 15.4(3) ?
    C17 C11 C12 C8 . . . . -109.1(3) ?
    C10 C11 C12 C13 . . . . -163.4(2) ?
    C17 C11 C12 C13 . . . . 72.1(2) ?
    C8 C12 C13 O3 . . . . -160.9(3) ?
    C11 C12 C13 O3 . . . . 17.8(4) ?
    C8 C12 C13 O2A . . . . 13.2(5) ?
    C11 C12 C13 O2A . . . . -168.1(3) ?
    C8 C12 C13 O2B . . . . 35.5(4) ?
    C11 C12 C13 O2B . . . . -145.8(3) ?
    O3 C13 O2A C14A . . . . 0.6(7) ?
    O2B C13 O2A C14A . . . . 97.0(19) ?
    C12 C13 O2A C14A . . . . -174.0(5) ?
    C13 O2A C14A C15A . . . . -179.6(8) ?
    O3 C13 O2B C14B . . . . 20.1(7) ?
    O2A C13 O2B C14B . . . . -75.7(19) ?
    C12 C13 O2B C14B . . . . -175.3(5) ?
    C13 O2B C14B C15B . . . . 73.4(11) ?
    C9 C10 C16 N1 . . . . 163(6) ?
    C11 C10 C16 N1 . . . . -21(6) ?
    C10 C11 C17 C18 . . . . 102.33(18) ?
    C12 C11 C17 C18 . . . . -134.63(16) ?
    C10 C11 C17 C22 . . . . -77.07(19) ?
    C12 C11 C17 C22 . . . . 46.0(2) ?
    C22 C17 C18 C19 . . . . 0.0 ?
    C11 C17 C18 C19 . . . . -179.41(16) ?
    C17 C18 C19 C20 . . . . 0.0 ?
    C18 C19 C20 C21 . . . . 0.0 ?
    C18 C19 C20 C23 . . . . -178.2(2) ?
    C19 C20 C21 C22 . . . . 0.0 ?
    C23 C20 C21 C22 . . . . 178.2(2) ?
    C20 C21 C22 C17 . . . . 0.0 ?
    C18 C17 C22 C21 . . . . 0.0 ?
    C11 C17 C22 C21 . . . . 179.39(16) ?
    N2 C9 O1 C8 . . . . -171.9(2) ?
    C10 C9 O1 C8 . . . . 8.8(4) ?
    C12 C8 O1 C9 . . . . -15.7(4) ?
    C5 C8 O1 C9 . . . . 164.2(2) ?
loop_
    _geom_hbond_atom_site_label_D
    _geom_hbond_atom_site_label_H
    _geom_hbond_atom_site_label_A
    _geom_hbond_site_symmetry_A
    _geom_hbond_distance_DH
    _geom_hbond_distance_HA
    _geom_hbond_distance_DA
    _geom_hbond_angle_DHA
    N2 H2A N1 2_655 0.86 2.22 3.081(3) 177.3
    N2 H2B O3 1_455 0.86 2.31 3.088(3) 150.1
    C6 H6 O3 2_765 0.93 2.51 3.432(2) 170.9
    C18 H18 N1 2_755 0.93 2.60 3.318(3) 134.8
    C23 H23A Cg 2_756 0.92 2.85 3.770(4) 160
data_global
_journal_date_recd_electronic     2010-08-28
_journal_date_accepted     2010-09-04
_journal_name_full     'Acta Crystallographica, Section E'
_journal_year     2010
_journal_volume     66
_journal_issue     10
_journal_page_first     o2536
_journal_page_last     o2536
_journal_paper_category     QO
_journal_coeditor_code     NG5024
_publ_contact_author_name     'Lecturer R. Krishna'
_publ_contact_author_address
;
Centre for Bioinformatics
School of Life science
Pondicherry University
Kalapet,Puducherry-605 014
India
;
_publ_contact_author_email     'krishstrucbio@gmail.com'
_publ_contact_author_fax     '91 413 2655211/2655265'
_publ_contact_author_phone     '91 413 2655580'
_publ_section_title
;
Ethyl 6-amino-5-cyano-2,4-bis(4-methylphenyl)-4<i>H</i>-pyran-3-carboxylate
;
loop_
    _publ_author_name
    _publ_author_address
    'Kannan, M.'
;
Centre for Bioinformatics
Pondicherry University
Puducherry 605 014
India
;
    'Kandhasamy Kumaravel'
;
Department of Chemistry
Pondicherry University
Puducherry 605 014
India
;
    'Gnanasambandam Vasuki'
;
Department of Chemistry
Pondicherry University
Puducherry 605 014
India
;
    'Krishna, R.'
;
Centre for Bioinformatics
Pondicherry University
Puducherry 605 014
India
;
