# Supplementary material for: Ethyl 6-amino-5-cyano-2,4-bis­(4-methyl­phen­yl)-4H-pyran-3-carboxyl­ate
Source: Acta Crystallogr Sect E Struct Rep Online. 2010 Sep 11;66(Pt 10):o2536. doi: 10.1107/S1600536810035592 (PMC2983318; doi:10.1107/S1600536810035592)
Supplement: Supplementary file 2 [file e-66-o2536-Isup2.hkl]

# 
# h,k,l, Fc-squared, Fo-squared, sigma(Fo-squared) and status flag 
# 
data_I
_shelx_title ' ES22 in P-1' 
_shelx_refln_list_code          4 
_shelx_F_calc_maximum       99.18 
_exptl_crystal_F_000       396.00 
_reflns_d_resolution_high  0.8409 
 
loop_ 
 _symmetry_equiv_pos_as_xyz 
 'x, y, z' 
 '-x, -y, -z' 
 
_cell_length_a     8.3485 
_cell_length_b    11.4057 
_cell_length_c    11.6689 
_cell_angle_alpha  72.902 
_cell_angle_beta   72.690 
_cell_angle_gamma  89.182 
 
_shelx_F_squared_multiplier     1.000 
 
loop_ 
 _refln_index_h 
 _refln_index_k 
 _refln_index_l 
 _refln_F_squared_calc 
 _refln_F_squared_meas 
 _refln_F_squared_sigma 
 _refln_observed_status 
   1   0   0      294.90      266.05      7.54 o 
   2   0   0     2696.94     2738.72     24.06 o 
   3   0   0      452.01      361.83      3.94 o 
   4   0   0        2.62        4.46      0.28 o 
   5   0   0       74.54       77.08      1.01 o 
   6   0   0        5.40        9.17      0.37 o 
   7   0   0      124.14      135.76      1.97 o 
   8   0   0        2.93        2.82      0.29 o 
   9   0   0        0.38       -0.05      0.36 o 
  -9   1   0       10.38       10.12      0.92 o 
  -8   1   0        0.23       -0.23      0.23 o 
  -7   1   0       34.84       27.36      0.58 o 
  -6   1   0      130.02      116.38      1.53 o 
  -5   1   0        0.00        0.59      0.12 o 
  -4   1   0      555.77      533.32      5.51 o 
  -3   1   0     1186.93     1253.09     12.27 o 
  -2   1   0     3092.74     3136.80     26.19 o 
  -1   1   0      144.26      129.75      1.13 o 
   0   1   0       81.98       48.19      1.40 o 
   1   1   0     1441.02     1472.68     13.48 o 
   2   1   0     2935.05     3192.71     25.91 o 
   3   1   0       13.08        6.88      0.19 o 
   4   1   0        1.48        0.55      0.13 o 
   5   1   0       41.65       47.29      0.85 o 
   6   1   0      355.87      358.19      3.85 o 
   7   1   0        9.54       10.61      0.50 o 
   8   1   0        1.81        1.59      0.33 o 
   9   1   0        5.20        6.77      0.54 o 
  -9   2   0        1.14        0.30      0.37 o 
  -8   2   0       30.47       33.94      0.91 o 
  -7   2   0        0.04       -0.22      0.22 o 
  -6   2   0       69.83       83.41      1.20 o 
  -5   2   0        0.03        1.01      0.15 o 
  -4   2   0        5.00        2.50      0.18 o 
  -3   2   0     1390.46     1414.47     14.90 o 
  -2   2   0      285.10      286.70      2.47 o 
  -1   2   0     1144.41     1132.67      8.00 o 
   0   2   0      244.05      270.62      2.33 o 
   1   2   0     1922.17     1923.74     15.66 o 
   2   2   0      905.09      919.34      8.22 o 
   3   2   0       97.21       90.00      0.99 o 
   4   2   0       58.43       74.87      0.90 o 
   5   2   0        0.78        1.37      0.17 o 
   6   2   0       18.00       25.59      0.53 o 
   7   2   0      481.21      474.40      5.82 o 
   8   2   0        7.79        9.78      0.50 o 
   9   2   0        1.23        1.24      0.42 o 
  -9   3   0       10.24        9.03      0.74 o 
  -8   3   0        0.31        0.54      0.31 o 
  -7   3   0        7.68        4.62      0.33 o 
  -6   3   0        1.64       -0.18      0.18 o 
  -5   3   0        3.79        1.95      0.24 o 
  -4   3   0      186.08      226.39      3.09 o 
  -3   3   0       65.72       61.84      0.91 o 
  -2   3   0       42.18       38.01      0.44 o 
  -1   3   0      202.45      201.13      1.70 o 
   0   3   0       26.06       38.28      0.40 o 
   1   3   0     1443.70     1374.59     12.80 o 
   2   3   0       44.11       40.04      0.51 o 
   3   3   0      453.87      422.18      4.11 o 
   4   3   0      503.89      537.98      5.24 o 
   5   3   0       12.14        8.21      0.29 o 
   6   3   0       41.46       52.72      0.92 o 
   7   3   0        0.00        0.69      0.30 o 
   8   3   0        4.65        5.87      0.44 o 
   9   3   0       38.64       46.19      1.22 o 
  -9   4   0        3.38        1.78      0.55 o 
  -8   4   0        2.56        2.31      0.50 o 
  -7   4   0        0.44        0.62      0.27 o 
  -6   4   0        0.22        0.39      0.19 o 
  -5   4   0       14.53       17.10      0.45 o 
  -4   4   0       40.65       65.69      0.99 o 
  -3   4   0      122.82      141.32      1.50 o 
  -2   4   0      224.90      230.43      2.18 o 
  -1   4   0      330.58      312.58      2.75 o 
   0   4   0       69.95       73.24      0.74 o 
   1   4   0       79.21      101.70      1.09 o 
   2   4   0       21.70       21.42      0.37 o 
   3   4   0      926.65     1037.81      9.87 o 
   4   4   0      558.99      610.50      6.27 o 
   5   4   0       50.56       64.72      0.89 o 
   6   4   0        0.64        0.79      0.26 o 
   7   4   0       36.48       34.31      0.77 o 
   8   4   0        0.24        0.46      0.37 o 
  -9   5   0        1.70        3.31      0.74 o 
  -8   5   0        2.93        2.64      0.54 o 
  -7   5   0      145.32      118.07      4.61 o 
  -6   5   0        0.02       -0.18      0.18 o 
  -5   5   0        0.09        0.34      0.22 o 
  -4   5   0      499.52      486.75      5.78 o 
  -3   5   0      148.74      153.71      1.64 o 
  -2   5   0      307.34      293.83      2.90 o 
  -1   5   0        0.94        2.13      0.11 o 
   0   5   0       21.43       27.43      0.38 o 
   1   5   0       51.83       62.90      0.73 o 
   2   5   0        1.72        0.90      0.23 o 
   3   5   0      390.49      459.73      4.77 o 
   4   5   0        7.77        5.30      0.24 o 
   5   5   0        3.30        4.88      0.26 o 
   6   5   0       15.06       18.24      0.55 o 
   7   5   0        9.88       11.32      0.48 o 
   8   5   0        2.73        2.37      0.42 o 
  -8   6   0        5.56        7.25      0.67 o 
  -7   6   0       33.70       27.73      0.97 o 
  -6   6   0       13.73        6.13      0.40 o 
  -5   6   0        3.59        2.80      0.26 o 
  -4   6   0      156.09      143.35      1.69 o 
  -3   6   0        8.34        8.15      0.28 o 
  -2   6   0      374.84      340.46      3.36 o 
  -1   6   0       94.83      123.55      1.18 o 
   0   6   0      179.86      167.82      1.61 o 
   1   6   0       58.03       64.55      0.74 o 
   2   6   0        0.28        0.18      0.12 o 
   3   6   0       16.90       18.97      0.41 o 
   4   6   0        3.09        4.12      0.24 o 
   5   6   0        0.81        0.89      0.23 o 
   6   6   0       13.83       13.11      0.49 o 
   7   6   0       13.45       13.17      0.57 o 
   8   6   0        1.73        2.57      0.42 o 
  -8   7   0        3.71        3.23      0.53 o 
  -7   7   0       11.34        8.61      0.54 o 
  -6   7   0        0.51        0.85      0.29 o 
  -5   7   0       12.68       12.56      0.53 o 
  -4   7   0       38.30       39.00      0.90 o 
  -3   7   0        7.24        3.19      0.25 o 
  -2   7   0       55.04       49.81      0.66 o 
  -1   7   0      239.74      204.56      1.86 o 
   0   7   0      301.87      317.62      2.79 o 
   1   7   0      113.48       95.63      1.09 o 
   2   7   0        6.16        6.72      0.25 o 
   3   7   0        5.43        7.53      0.30 o 
   4   7   0        0.03       -0.19      0.19 o 
   5   7   0        0.00       -0.22      0.22 o 
   6   7   0        1.10        1.44      0.32 o 
   7   7   0        0.12       -0.02      0.31 o 
  -7   8   0        0.00       -0.42      0.42 o 
  -6   8   0        6.39        4.06      0.48 o 
  -5   8   0        5.38        5.83      0.43 o 
  -4   8   0      115.56      135.94      1.92 o 
  -3   8   0       10.14       16.01      0.51 o 
  -2   8   0       17.53       19.19      0.43 o 
  -1   8   0      346.94      322.97      2.99 o 
   0   8   0      116.62      115.99      1.59 o 
   1   8   0        0.89        0.37      0.18 o 
   2   8   0       29.52       25.45      0.52 o 
   3   8   0       75.70       71.94      1.14 o 
   4   8   0        3.32        2.75      0.41 o 
   5   8   0        8.36        7.35      0.41 o 
   6   8   0       14.23       15.57      0.62 o 
  -7   9   0        1.48        2.92      0.57 o 
  -6   9   0        0.09        0.36      0.39 o 
  -5   9   0        2.00        2.64      0.37 o 
  -4   9   0        5.83        5.44      0.38 o 
  -3   9   0      476.40      463.86      5.66 o 
  -2   9   0       12.06        8.54      0.38 o 
  -1   9   0       16.93       16.47      0.54 o 
   0   9   0        0.22        0.68      0.23 o 
   1   9   0        6.36        8.25      0.37 o 
   2   9   0       11.94       13.32      0.47 o 
   3   9   0        4.36        5.28      0.41 o 
   4   9   0       37.45       38.59      1.26 o 
   5   9   0        5.23        4.00      0.40 o 
   6   9   0        0.17       -0.34      0.34 o 
  -6  10   0        1.12        0.23      0.42 o 
  -5  10   0        0.14        0.12      0.38 o 
  -4  10   0        0.19       -0.14      0.39 o 
  -3  10   0        3.59        2.35      0.35 o 
  -2  10   0        4.91        5.69      0.41 o 
  -1  10   0       21.12       22.03      0.64 o 
   0  10   0      153.11      155.01      2.05 o 
   1  10   0       48.45       56.08      1.00 o 
   2  10   0        4.58        5.73      0.37 o 
   3  10   0       28.03       36.85      0.91 o 
   4  10   0        0.65        0.38      0.33 o 
   5  10   0        0.20       -0.33      0.33 o 
  -5  11   0        4.63        6.44      0.59 o 
  -4  11   0       53.47       64.01      1.47 o 
  -3  11   0        3.31        1.72      0.34 o 
  -2  11   0       31.24       36.93      0.90 o 
  -1  11   0       20.76       19.18      0.59 o 
   0  11   0       15.22       14.65      0.52 o 
   1  11   0       12.08       14.51      0.52 o 
   2  11   0        7.82        8.52      0.48 o 
   3  11   0       10.54       11.26      0.59 o 
   4  11   0       12.61       11.70      0.64 o 
  -4  12   0        0.13       -0.41      0.41 o 
  -3  12   0        2.58        3.47      0.42 o 
  -2  12   0        1.64        0.87      0.37 o 
  -1  12   0        0.35        1.01      0.33 o 
   0  12   0        2.21        1.36      0.36 o 
   1  12   0        0.03        0.15      0.34 o 
   2  12   0       27.43       30.66      0.94 o 
  -2 -12   1        0.21        1.01      0.41 o 
  -1 -12   1       10.21       13.81      0.66 o 
   0 -12   1        0.44        1.38      0.37 o 
   1 -12   1        0.07        0.20      0.34 o 
   2 -12   1        0.35        0.76      0.40 o 
   3 -12   1        9.36        9.42      0.58 o 
  -3 -11   1        1.22        0.92      0.39 o 
  -2 -11   1       10.96       11.59      0.60 o 
  -1 -11   1        2.89        3.03      0.35 o 
   0 -11   1        7.28        6.18      0.39 o 
   1 -11   1        1.84        2.58      0.31 o 
   2 -11   1        2.86        0.89      0.36 o 
   3 -11   1       10.58       11.69      0.56 o 
   4 -11   1        3.76        6.35      0.58 o 
   5 -11   1        0.43        1.02      0.43 o 
  -4 -10   1       34.51       31.45      0.97 o 
  -3 -10   1       15.08       15.52      0.57 o 
  -2 -10   1        0.59        0.59      0.28 o 
  -1 -10   1        1.29       -0.24      0.24 o 
   0 -10   1        2.22        2.41      0.38 o 
   1 -10   1       12.24       13.91      0.49 o 
   2 -10   1        0.69        0.22      0.32 o 
   3 -10   1        5.56        4.99      0.39 o 
   4 -10   1       31.53       36.41      0.87 o 
   5 -10   1        2.70        2.47      0.48 o 
   6 -10   1       63.00       71.42      1.69 o 
  -5  -9   1        9.08       10.44      0.60 o 
  -4  -9   1        0.05        0.62      0.29 o 
  -3  -9   1       13.86        8.60      0.58 o 
  -2  -9   1        2.46        1.79      0.28 o 
  -1  -9   1        1.77        6.61      0.36 o 
   0  -9   1       23.72       25.47      0.62 o 
   1  -9   1        3.53        3.84      0.31 o 
   2  -9   1      475.36      450.58      5.10 o 
   3  -9   1        4.88        5.58      0.51 o 
   4  -9   1        0.93        1.44      0.29 o 
   5  -9   1        0.27       -0.31      0.34 o 
   6  -9   1        0.92        0.66      0.39 o 
   7  -9   1        8.08        8.82      0.86 o 
  -6  -8   1        0.69        0.59      0.38 o 
  -5  -8   1        0.29       -0.05      0.27 o 
  -4  -8   1        8.19        9.50      0.46 o 
  -3  -8   1        8.36        3.22      0.33 o 
  -2  -8   1       76.02       72.87      1.14 o 
  -1  -8   1       92.06      106.35      1.38 o 
   0  -8   1      140.81      132.68      1.41 o 
   1  -8   1      147.64      150.63      1.56 o 
   2  -8   1        0.38        0.30      0.18 o 
   3  -8   1      323.42      300.09      3.78 o 
   4  -8   1       32.21       32.49      0.75 o 
   5  -8   1       35.43       45.94      1.50 o 
   6  -8   1       13.01       14.87      0.70 o 
   7  -8   1       23.24       21.33      1.05 o 
  -7  -7   1        0.61        0.63      0.38 o 
  -6  -7   1        0.04       -0.16      0.26 o 
  -5  -7   1        0.00       -0.07      0.26 o 
  -4  -7   1       25.79       30.64      0.75 o 
  -3  -7   1        9.60       14.95      0.60 o 
  -2  -7   1        8.60       10.74      0.53 o 
  -1  -7   1       57.82       48.94      0.73 o 
   0  -7   1       90.91       84.15      0.95 o 
   1  -7   1       52.49       56.97      0.74 o 
   2  -7   1       54.54       52.13      0.81 o 
   3  -7   1      196.84      199.57      2.42 o 
   4  -7   1       18.27       18.58      0.49 o 
   5  -7   1       30.09       31.37      0.76 o 
   6  -7   1        5.24        8.32      0.53 o 
   7  -7   1        7.26        7.09      0.64 o 
   8  -7   1        0.30       -0.47      0.47 o 
  -7  -6   1        2.01        0.82      0.35 o 
  -6  -6   1        5.05        4.29      0.38 o 
  -5  -6   1        0.09        0.79      0.28 o 
  -4  -6   1        1.25        2.27      0.27 o 
  -3  -6   1      114.70      124.45      1.45 o 
  -2  -6   1       51.57       59.72      0.89 o 
  -1  -6   1      252.12      242.66      2.51 o 
   0  -6   1      228.50      222.22      2.79 o 
   1  -6   1       33.55       25.49      0.45 o 
   2  -6   1       20.85       20.26      0.37 o 
   3  -6   1       61.81       62.42      0.93 o 
   4  -6   1       90.22       90.63      1.24 o 
   5  -6   1        0.28       -0.20      0.20 o 
   6  -6   1        0.41        1.46      0.29 o 
   7  -6   1      151.26      152.10      2.69 o 
   8  -6   1        5.94        7.03      0.77 o 
  -8  -5   1        1.51        2.67      0.46 o 
  -7  -5   1       12.60       12.62      0.56 o 
  -6  -5   1        0.38        0.58      0.28 o 
  -5  -5   1       47.37       52.90      1.10 o 
  -4  -5   1        0.05        0.01      0.16 o 
  -3  -5   1      118.97      121.62      1.47 o 
  -2  -5   1       10.04       10.51      0.30 o 
  -1  -5   1      133.44      116.69      1.30 o 
   0  -5   1       43.55       51.75      0.71 o 
   1  -5   1      109.41      109.46      1.29 o 
   2  -5   1        8.34        5.63      0.19 o 
   3  -5   1      105.86      111.15      1.41 o 
   4  -5   1        1.54        1.99      0.22 o 
   5  -5   1       93.59       97.95      1.36 o 
   6  -5   1       37.04       24.13      0.66 o 
   7  -5   1        1.43        0.62      0.33 o 
   8  -5   1       19.14       20.03      0.85 o 
   9  -5   1        9.20        9.13      0.68 o 
  -8  -4   1        2.07        1.99      0.38 o 
  -7  -4   1        6.13        9.26      0.53 o 
  -6  -4   1        0.37        1.39      0.33 o 
  -5  -4   1       66.90       67.83      1.00 o 
  -4  -4   1       48.29       41.79      0.65 o 
  -3  -4   1       82.42       74.94      1.22 o 
  -2  -4   1      360.91      415.57      4.08 o 
  -1  -4   1      103.90      110.97      1.28 o 
   0  -4   1      247.48      238.86      2.53 o 
   1  -4   1      563.95      543.13      5.22 o 
   2  -4   1      111.05       98.46      0.99 o 
   3  -4   1        0.85        0.11      0.12 o 
   4  -4   1       64.47       86.76      1.17 o 
   5  -4   1      171.88      166.90      2.03 o 
   6  -4   1        0.00        0.30      0.17 o 
   7  -4   1       32.03       31.97      0.86 o 
   8  -4   1        0.64       -0.08      0.32 o 
   9  -4   1       39.46       40.57      1.24 o 
  -8  -3   1       93.39       94.28      1.80 o 
  -7  -3   1       42.44       45.42      1.10 o 
  -6  -3   1      266.88      266.77      4.20 o 
  -5  -3   1       90.94      107.36      1.48 o 
  -4  -3   1      153.34      140.09      1.56 o 
  -3  -3   1        3.69        2.89      0.18 o 
  -2  -3   1      411.25      388.50      4.01 o 
  -1  -3   1       83.50       90.74      1.05 o 
   0  -3   1      530.95      467.85      4.05 o 
   1  -3   1      389.39      361.32      3.01 o 
   2  -3   1       42.29       45.19      0.49 o 
   3  -3   1       69.73       74.02      0.86 o 
   4  -3   1       40.46       44.71      0.76 o 
   5  -3   1       13.47       15.32      0.41 o 
   6  -3   1        0.02        0.13      0.17 o 
   7  -3   1        4.99        5.53      0.32 o 
   8  -3   1        8.78       11.23      0.54 o 
   9  -3   1       19.24       22.90      1.31 o 
  -8  -2   1       23.74       22.81      0.85 o 
  -7  -2   1        0.00        1.04      0.39 o 
  -6  -2   1      343.04      326.93      4.52 o 
  -5  -2   1       26.59       26.84      0.79 o 
  -4  -2   1       37.67       56.95      0.80 o 
  -3  -2   1      147.36      132.28      1.50 o 
  -2  -2   1      461.65      394.35      4.04 o 
  -1  -2   1       41.81       36.15      0.41 o 
   0  -2   1      477.45      397.67      3.27 o 
   1  -2   1      139.84      148.32      1.27 o 
   2  -2   1      271.53      230.59      1.95 o 
   3  -2   1      542.92      539.10      5.08 o 
   4  -2   1      184.30      201.93      2.84 o 
   5  -2   1       68.99       79.14      1.17 o 
   6  -2   1       13.05       17.02      0.45 o 
   7  -2   1       17.91       17.54      0.53 o 
   8  -2   1       25.32       25.10      1.16 o 
   9  -2   1        0.14        0.22      0.36 o 
  -9  -1   1        3.04        4.58      0.56 o 
  -8  -1   1       82.95       89.77      1.70 o 
  -7  -1   1      348.53      353.01      5.46 o 
  -6  -1   1       53.74       57.36      1.06 o 
  -5  -1   1      203.49      259.16      3.29 o 
  -4  -1   1        1.29        1.52      0.17 o 
  -3  -1   1        1.47        2.57      0.26 o 
  -2  -1   1       54.52       94.70      0.92 o 
  -1  -1   1      387.04      413.48      3.57 o 
   0  -1   1     1342.57     1317.72     10.76 o 
   1  -1   1     1227.28     1259.01     10.28 o 
   2  -1   1      524.92      525.66      4.11 o 
   3  -1   1       27.28       46.71      0.58 o 
   4  -1   1       16.25       19.25      0.35 o 
   5  -1   1       98.92      118.16      1.17 o 
   6  -1   1      189.83      211.78      2.11 o 
   7  -1   1        7.28        8.19      0.35 o 
   8  -1   1        6.98        9.26      0.50 o 
   9  -1   1       23.35       25.65      1.23 o 
  -9   0   1        5.98        7.52      0.62 o 
  -8   0   1       27.39       25.87      0.75 o 
  -7   0   1        4.00        1.18      0.41 o 
  -6   0   1        1.11        0.21      0.20 o 
  -5   0   1       22.85       16.34      0.49 o 
  -4   0   1       67.61       56.36      0.83 o 
  -3   0   1      792.32      813.53      8.16 o 
  -2   0   1      680.25      705.17      5.98 o 
  -1   0   1     4120.41     4084.23     34.50 o 
   1   0   1      852.36      835.16     11.88 o 
   2   0   1        4.78        1.67      0.08 o 
   3   0   1      180.91      249.65      2.31 o 
   4   0   1       43.35       51.89      0.61 o 
   5   0   1      202.29      165.65      1.57 o 
   6   0   1      462.48      526.45      4.63 o 
   7   0   1      506.25      502.33      5.23 o 
   8   0   1        0.77        1.67      0.25 o 
   9   0   1        6.75        8.86      0.82 o 
  -9   1   1        2.68        2.34      0.48 o 
  -8   1   1       18.03       20.32      0.76 o 
  -7   1   1        9.95       11.19      0.43 o 
  -6   1   1        2.19        2.21      0.27 o 
  -5   1   1        0.58        0.91      0.20 o 
  -4   1   1      195.63      194.35      2.30 o 
  -3   1   1      563.10      619.15      6.24 o 
  -2   1   1      721.05      690.87      6.11 o 
  -1   1   1     2867.14     2961.20     27.36 o 
   0   1   1     2818.87     1865.80     37.47 o 
   1   1   1      467.20      439.40      3.84 o 
   2   1   1     3915.34     3944.03     32.14 o 
   3   1   1      171.77      184.42      1.67 o 
   4   1   1       21.23       13.06      0.28 o 
   5   1   1      163.62      161.57      1.63 o 
   6   1   1      252.31      246.54      2.56 o 
   7   1   1      290.67      311.64      3.65 o 
   8   1   1        0.93        1.21      0.25 o 
   9   1   1       20.29       21.98      0.81 o 
  -9   2   1        1.41        1.61      0.43 o 
  -8   2   1        0.38        0.05      0.33 o 
  -7   2   1       16.28       16.76      0.61 o 
  -6   2   1       12.47       15.71      0.48 o 
  -5   2   1      190.85      239.94      3.02 o 
  -4   2   1      178.08      241.71      2.97 o 
  -3   2   1      810.73      928.51      9.17 o 
  -2   2   1      510.71      424.14      3.46 o 
  -1   2   1        4.46        5.44      0.13 o 
   0   2   1     1062.09      990.88      8.14 o 
   1   2   1     3529.32     3554.83     29.06 o 
   2   2   1     1443.10     1315.40     11.21 o 
   3   2   1      899.07     1063.91      9.10 o 
   4   2   1       79.78       74.25      0.79 o 
   5   2   1       56.76       71.76      0.85 o 
   6   2   1      199.88      188.23      2.02 o 
   7   2   1       59.33       55.65      0.97 o 
   8   2   1       30.85       33.03      0.91 o 
   9   2   1        5.13        5.42      0.58 o 
  -9   3   1        1.78        1.36      0.55 o 
  -8   3   1        0.05        0.06      0.44 o 
  -7   3   1        1.58        1.80      0.33 o 
  -6   3   1        5.58        2.85      0.29 o 
  -5   3   1        0.49        0.11      0.18 o 
  -4   3   1        0.06       -0.13      0.13 o 
  -3   3   1        0.74        0.52      0.14 o 
  -2   3   1     1622.94     1634.60     15.88 o 
  -1   3   1       15.57       22.48      0.30 o 
   0   3   1      189.86      179.58      1.48 o 
   1   3   1      699.33      682.94      5.87 o 
   2   3   1       66.16       77.80      0.80 o 
   3   3   1       88.07       97.87      1.08 o 
   4   3   1      321.24      390.88      3.64 o 
   5   3   1       13.67       10.95      0.30 o 
   6   3   1        5.65        6.02      0.26 o 
   7   3   1        0.08       -0.21      0.23 o 
   8   3   1        0.16        0.51      0.31 o 
   9   3   1       14.31       14.26      0.68 o 
  -9   4   1       22.57       21.05      1.08 o 
  -8   4   1        3.11        0.46      0.44 o 
  -7   4   1       10.75        6.72      0.52 o 
  -6   4   1       38.32       24.14      0.86 o 
  -5   4   1       10.30       20.49      0.59 o 
  -4   4   1      166.12      183.17      2.32 o 
  -3   4   1       27.88       31.49      0.55 o 
  -2   4   1      184.92      227.62      2.37 o 
  -1   4   1       10.63        9.37      0.19 o 
   0   4   1        1.84        1.66      0.13 o 
   1   4   1        0.01        0.01      0.05 o 
   2   4   1        4.12        3.79      0.16 o 
   3   4   1       70.77       86.84      1.05 o 
   4   4   1        6.80        9.12      0.26 o 
   5   4   1       26.46       29.72      0.50 o 
   6   4   1       15.93       16.76      0.43 o 
   7   4   1        3.25        3.44      0.31 o 
   8   4   1       10.58       12.06      0.60 o 
   9   4   1       13.29       15.04      0.71 o 
  -8   5   1       49.15       52.24      1.58 o 
  -7   5   1      177.98      170.80      6.36 o 
  -6   5   1       22.35       23.66      0.72 o 
  -5   5   1       23.51       17.14      0.57 o 
  -4   5   1      154.81      195.90      2.78 o 
  -3   5   1      169.19      147.43      1.82 o 
  -2   5   1      130.58      163.68      1.55 o 
  -1   5   1       44.20       43.33      0.53 o 
   0   5   1      213.00      215.24      1.87 o 
   1   5   1        1.25        0.96      0.10 o 
   2   5   1        0.11       -0.07      0.07 o 
   3   5   1      368.46      357.12      3.55 o 
   4   5   1       14.48       14.68      0.41 o 
   5   5   1       79.76       75.48      1.00 o 
   6   5   1       31.33       34.27      0.71 o 
   7   5   1        0.38        0.50      0.25 o 
   8   5   1        2.21        4.14      0.41 o 
  -8   6   1        0.16        1.38      0.53 o 
  -7   6   1      214.63      200.60      4.75 o 
  -6   6   1       24.72       18.16      0.74 o 
  -5   6   1        5.28        1.72      0.33 o 
  -4   6   1        6.04       12.23      0.53 o 
  -3   6   1       15.07       22.81      0.43 o 
  -2   6   1        0.94        0.06      0.11 o 
  -1   6   1        0.28        0.42      0.11 o 
   0   6   1       52.67       42.07      0.52 o 
   1   6   1        1.52        0.12      0.11 o 
   2   6   1       37.62       45.18      0.77 o 
   3   6   1       84.36       96.94      1.15 o 
   4   6   1       33.38       35.29      0.96 o 
   5   6   1        0.06        0.27      0.16 o 
   6   6   1       13.75       14.65      0.49 o 
   7   6   1        0.01       -0.27      0.27 o 
   8   6   1        0.01        0.55      0.33 o 
  -8   7   1        2.84        2.78      0.53 o 
  -7   7   1       61.40       54.86      1.41 o 
  -6   7   1        2.22        2.35      0.37 o 
  -5   7   1        3.50        4.39      0.34 o 
  -4   7   1       45.60       36.36      0.68 o 
  -3   7   1        2.61        2.07      0.20 o 
  -2   7   1       19.37       15.45      0.33 o 
  -1   7   1        0.03        1.66      0.15 o 
   0   7   1      332.17      300.93      2.88 o 
   1   7   1       11.04       12.69      0.30 o 
   2   7   1        6.68        2.78      0.19 o 
   3   7   1        3.11        1.45      0.15 o 
   4   7   1       25.90       23.97      0.53 o 
   5   7   1       14.63       15.77      0.49 o 
   6   7   1       18.28       19.21      0.70 o 
   7   7   1       18.64       14.10      0.59 o 
  -7   8   1        0.92       -0.09      0.35 o 
  -6   8   1        0.53        0.15      0.28 o 
  -5   8   1       16.60        9.96      0.50 o 
  -4   8   1        0.01        0.86      0.28 o 
  -3   8   1       73.46       78.75      1.16 o 
  -2   8   1       85.02       69.14      1.10 o 
  -1   8   1        0.27        0.05      0.18 o 
   0   8   1      321.59      288.27      2.80 o 
   1   8   1       56.30       56.51      0.75 o 
   2   8   1       16.04       10.31      0.32 o 
   3   8   1       22.49       21.90      0.66 o 
   4   8   1        2.53        0.28      0.23 o 
   5   8   1        0.16        0.07      0.27 o 
   6   8   1       18.57       19.14      0.82 o 
   7   8   1        3.95        5.28      0.45 o 
  -7   9   1        2.46        2.89      0.50 o 
  -6   9   1       70.39       73.06      1.66 o 
  -5   9   1       17.62       15.11      0.63 o 
  -4   9   1      242.22      260.18      3.38 o 
  -3   9   1        8.35        5.97      0.40 o 
  -2   9   1       95.51       86.00      1.24 o 
  -1   9   1       17.79       19.75      0.48 o 
   0   9   1       54.48       48.05      0.75 o 
   1   9   1       34.59       32.99      0.56 o 
   2   9   1      102.27      106.21      1.49 o 
   3   9   1       65.89       55.83      0.98 o 
   4   9   1       31.48       23.09      0.69 o 
   5   9   1        0.21       -0.08      0.29 o 
   6   9   1        6.63        3.70      0.41 o 
  -6  10   1        6.28        7.24      0.60 o 
  -5  10   1        0.37        0.38      0.34 o 
  -4  10   1       51.55       54.89      1.07 o 
  -3  10   1      154.03      156.94      2.24 o 
  -2  10   1       63.03       68.58      1.09 o 
  -1  10   1      231.38      217.71      2.67 o 
   0  10   1        6.02        6.67      0.37 o 
   1  10   1       29.71       29.14      0.68 o 
   2  10   1        2.94        3.24      0.31 o 
   3  10   1       22.48       18.21      0.63 o 
   4  10   1       25.14       23.77      0.74 o 
   5  10   1        1.33        1.61      0.38 o 
  -5  11   1        3.84        4.25      0.54 o 
  -4  11   1       30.25       31.17      1.04 o 
  -3  11   1       21.16       21.62      0.70 o 
  -2  11   1       66.89       71.73      1.30 o 
  -1  11   1       36.96       41.50      1.01 o 
   0  11   1       12.03       12.63      0.48 o 
   1  11   1       12.95       10.67      0.49 o 
   2  11   1        0.11        0.02      0.28 o 
   3  11   1       65.09       65.32      1.26 o 
   4  11   1        4.06        4.94      0.47 o 
  -4  12   1        0.43        0.39      0.39 o 
  -3  12   1        1.24        2.12      0.37 o 
  -2  12   1        0.13        0.75      0.34 o 
  -1  12   1       50.38       48.49      1.16 o 
   0  12   1        9.73        9.53      0.49 o 
   1  12   1        4.77        5.52      0.45 o 
   2  12   1        3.46        3.59      0.42 o 
   3  12   1       10.21       10.69      0.68 o 
  -2  13   1        4.19        2.19      0.62 o 
  -1  13   1        9.09       10.01      0.69 o 
   0  13   1        0.11        0.24      0.34 o 
   1  13   1        7.93        7.59      0.53 o 
   0 -12   2       12.94       18.22      0.69 o 
   1 -12   2        1.91        0.84      0.41 o 
   2 -12   2        0.00       -0.39      0.39 o 
   3 -12   2        5.92        7.02      0.67 o 
  -2 -11   2        3.66        5.37      0.46 o 
  -1 -11   2        1.18        1.84      0.35 o 
   0 -11   2        3.97        2.74      0.34 o 
   1 -11   2        0.28        0.81      0.28 o 
   2 -11   2        1.51        0.83      0.40 o 
   3 -11   2        0.00       -0.01      0.51 o 
   4 -11   2       15.44       16.85      0.82 o 
   5 -11   2        3.08        0.92      0.54 o 
  -4 -10   2        1.87        0.96      0.41 o 
  -3 -10   2        1.01        0.60      0.33 o 
  -2 -10   2        2.12        1.80      0.41 o 
  -1 -10   2        1.61        0.12      0.26 o 
   0 -10   2        1.94        0.65      0.27 o 
   1 -10   2       22.70       34.38      0.77 o 
   2 -10   2        3.02        1.82      0.34 o 
   3 -10   2       17.40       18.51      0.66 o 
   4 -10   2       16.38       17.97      0.70 o 
   5 -10   2        0.85        1.04      0.42 o 
   6 -10   2        1.44        1.45      0.56 o 
  -5  -9   2        7.38        8.14      0.58 o 
  -4  -9   2        3.31        3.77      0.45 o 
  -3  -9   2       38.55       39.47      0.95 o 
  -2  -9   2       24.60       20.87      0.67 o 
  -1  -9   2        4.45        1.96      0.32 o 
   0  -9   2        0.00       -0.22      0.22 o 
   1  -9   2       34.60       31.09      0.71 o 
   2  -9   2        0.79        0.67      0.28 o 
   3  -9   2       65.85       62.00      1.15 o 
   4  -9   2        8.94        9.46      0.46 o 
   5  -9   2        7.10        7.19      0.54 o 
   6  -9   2        4.11        4.27      0.49 o 
   7  -9   2        4.42        5.33      0.70 o 
  -6  -8   2        0.79        0.71      0.47 o 
  -5  -8   2        3.61        3.11      0.43 o 
  -4  -8   2        0.01       -0.22      0.31 o 
  -3  -8   2        0.03        0.07      0.28 o 
  -2  -8   2        0.01        0.33      0.27 o 
  -1  -8   2        0.77       -0.30      0.30 o 
   0  -8   2       12.53        7.62      0.39 o 
   1  -8   2      144.86      136.51      1.81 o 
   2  -8   2        1.61        1.04      0.20 o 
   3  -8   2       36.38       27.12      0.62 o 
   4  -8   2      167.59      166.29      2.30 o 
   5  -8   2        0.45        0.06      0.33 o 
   6  -8   2        0.18        0.54      0.36 o 
   7  -8   2       23.59       25.63      1.11 o 
  -6  -7   2        0.01       -0.30      0.30 o 
  -5  -7   2        0.61       -0.17      0.30 o 
  -4  -7   2        0.40        0.54      0.29 o 
  -3  -7   2        8.36        7.84      0.44 o 
  -2  -7   2       12.46       13.84      0.49 o 
  -1  -7   2       25.75       20.47      0.49 o 
   0  -7   2       86.93       78.73      1.17 o 
   1  -7   2        2.75        2.73      0.24 o 
   2  -7   2       35.06       32.83      0.60 o 
   3  -7   2       68.63       58.99      0.81 o 
   4  -7   2      158.96      150.76      1.96 o 
   5  -7   2      209.59      213.00      3.25 o 
   6  -7   2       13.20       15.62      0.68 o 
   7  -7   2       11.17       11.14      0.76 o 
   8  -7   2       10.88        9.25      0.77 o 
  -7  -6   2        0.00       -0.04      0.35 o 
  -6  -6   2        0.01       -0.30      0.30 o 
  -5  -6   2        1.74        4.00      0.41 o 
  -4  -6   2        2.91        2.30      0.33 o 
  -3  -6   2        0.00       -0.03      0.22 o 
  -2  -6   2        1.30        2.11      0.22 o 
  -1  -6   2       10.57        7.18      0.41 o 
   0  -6   2       33.64       24.09      0.52 o 
   1  -6   2      111.25      112.35      1.48 o 
   2  -6   2        0.66        0.73      0.20 o 
   3  -6   2       22.33       18.58      0.44 o 
   4  -6   2       10.84       11.89      0.38 o 
   5  -6   2      217.20      208.53      2.78 o 
   6  -6   2        8.57        8.31      0.45 o 
   7  -6   2       29.51       31.44      1.28 o 
   8  -6   2        0.04        0.44      0.44 o 
  -7  -5   2       16.89       19.39      0.94 o 
  -6  -5   2        0.61        0.59      0.33 o 
  -5  -5   2        3.87        4.44      0.43 o 
  -4  -5   2       43.23       60.90      1.09 o 
  -3  -5   2      255.17      276.15      3.46 o 
  -2  -5   2       24.48       12.43      0.48 o 
  -1  -5   2       88.00       96.71      1.51 o 
   0  -5   2        3.83        9.68      0.39 o 
   1  -5   2       21.92       21.87      0.43 o 
   2  -5   2      282.90      294.44      3.37 o 
   3  -5   2       15.16       15.70      0.41 o 
   4  -5   2      210.01      223.62      2.62 o 
   5  -5   2       61.72       69.93      1.14 o 
   6  -5   2       10.89       11.40      0.48 o 
   7  -5   2       14.73       11.42      0.53 o 
   8  -5   2        0.60        0.67      0.45 o 
   9  -5   2        0.93        2.27      0.56 o 
  -8  -4   2        1.32        2.33      0.49 o 
  -7  -4   2        1.55        0.60      0.41 o 
  -6  -4   2       10.01       12.36      0.64 o 
  -5  -4   2        7.79        6.38      0.50 o 
  -4  -4   2       38.43       28.59      0.60 o 
  -3  -4   2       21.45       24.37      0.58 o 
  -2  -4   2      101.33      150.65      1.73 o 
  -1  -4   2      456.65      492.60      4.80 o 
   0  -4   2        7.33       14.11      0.51 o 
   1  -4   2      565.23      552.68      5.68 o 
   2  -4   2      216.34      235.52      2.71 o 
   3  -4   2      122.01      131.12      1.63 o 
   4  -4   2       14.27        7.79      0.30 o 
   5  -4   2        1.34        0.71      0.19 o 
   6  -4   2       11.50       10.51      0.35 o 
   7  -4   2        0.07        0.13      0.27 o 
   8  -4   2       21.57       17.50      0.81 o 
   9  -4   2        0.59        0.25      0.46 o 
  -8  -3   2       10.57       11.16      0.71 o 
  -7  -3   2       87.55       98.17      2.04 o 
  -6  -3   2        7.26        7.43      0.55 o 
  -5  -3   2       49.59       54.18      0.95 o 
  -4  -3   2       21.09       20.70      0.52 o 
  -3  -3   2        3.91        1.34      0.16 o 
  -2  -3   2      128.29      140.67      1.52 o 
  -1  -3   2      193.49      214.63      2.17 o 
   0  -3   2      104.04      112.18      1.09 o 
   1  -3   2      954.99      962.65      7.83 o 
   2  -3   2       51.29       61.89      0.68 o 
   3  -3   2      357.01      394.21      3.84 o 
   4  -3   2      243.91      262.64      2.78 o 
   5  -3   2        0.09        0.07      0.11 o 
   6  -3   2       38.59       36.81      0.68 o 
   7  -3   2        0.28        0.07      0.19 o 
   8  -3   2       19.36       25.68      0.70 o 
   9  -3   2       10.42        9.09      0.86 o 
  -8  -2   2        9.43       11.73      0.83 o 
  -7  -2   2       65.82       64.80      1.56 o 
  -6  -2   2      210.54      244.54      4.13 o 
  -5  -2   2        8.40        3.53      0.34 o 
  -4  -2   2       59.07       67.75      0.95 o 
  -3  -2   2       97.60       85.10      1.08 o 
  -2  -2   2      606.19      586.85      5.65 o 
  -1  -2   2     1099.13      967.11      8.27 o 
   0  -2   2      110.51       67.70      0.65 o 
   1  -2   2     6616.54     6419.64     51.95 o 
   2  -2   2     1214.64     1202.38     10.60 o 
   3  -2   2      112.38      118.82      1.24 o 
   4  -2   2      184.74      175.86      1.70 o 
   5  -2   2        0.63        1.55      0.16 o 
   6  -2   2      182.28      190.84      2.04 o 
   7  -2   2       25.70       19.75      0.54 o 
   8  -2   2       56.66       52.95      1.03 o 
   9  -2   2       51.83       55.11      1.79 o 
  -8  -1   2        4.21        6.10      0.68 o 
  -7  -1   2       71.95       70.75      1.65 o 
  -6  -1   2       75.86       71.25      1.71 o 
  -5  -1   2      125.78      105.08      1.57 o 
  -4  -1   2       27.31       30.43      0.64 o 
  -3  -1   2        5.98        2.70      0.18 o 
  -2  -1   2      826.87      823.57      7.08 o 
  -1  -1   2      143.94      184.35      1.58 o 
   1  -1   2     1752.71     1710.94     14.46 o 
   2  -1   2     6065.71     5796.72     48.94 o 
   3  -1   2       26.86       24.19      0.38 o 
   4  -1   2        7.72        6.43      0.17 o 
   5  -1   2      195.62      230.26      2.21 o 
   6  -1   2       20.07       16.65      0.35 o 
   7  -1   2      195.20      195.15      2.36 o 
   8  -1   2        1.56        1.50      0.32 o 
   9  -1   2        6.53        5.65      0.70 o 
  -8   0   2        7.83       10.44      0.81 o 
  -7   0   2       21.78       25.27      0.94 o 
  -6   0   2       25.37       17.81      0.58 o 
  -5   0   2       31.15       26.43      0.63 o 
  -4   0   2      140.89      159.82      2.12 o 
  -3   0   2       28.92       20.26      0.45 o 
  -2   0   2      507.39      527.20      4.52 o 
  -1   0   2      491.68      478.94      4.46 o 
   0   0   2     6751.70     6216.31     54.65 o 
   1   0   2      500.97      485.34      4.61 o 
   2   0   2     9836.92     9354.00     86.30 o 
   3   0   2     1718.37     1842.36     15.55 o 
   4   0   2     1039.18     1127.80     10.05 o 
   5   0   2      121.34      117.63      1.21 o 
   6   0   2      142.88      135.84      1.49 o 
   7   0   2        1.23        0.35      0.27 o 
   8   0   2        4.30        4.04      0.33 o 
   9   0   2        0.15       -0.36      0.36 o 
  -8   1   2        3.19        3.36      0.48 o 
  -7   1   2        0.33       -0.33      0.33 o 
  -6   1   2      103.75      107.99      1.66 o 
  -5   1   2       27.10       12.53      0.44 o 
  -4   1   2      337.89      362.73      4.42 o 
  -3   1   2      211.15      212.49      2.65 o 
  -2   1   2      205.95      133.88      1.30 o 
  -1   1   2     2439.03     2410.22     22.17 o 
   0   1   2       16.85       18.04      0.23 o 
   1   1   2     1624.90     1703.51     24.67 o 
   2   1   2      558.91      581.94      4.99 o 
   3   1   2       13.80       10.25      0.19 o 
   4   1   2      152.22      148.68      1.45 o 
   5   1   2      379.98      377.74      3.69 o 
   6   1   2      123.34      138.25      1.44 o 
   7   1   2      381.64      389.28      4.11 o 
   8   1   2        7.04        5.79      0.35 o 
   9   1   2       28.11       33.42      1.24 o 
  -8   2   2        6.64       10.15      0.64 o 
  -7   2   2        7.92        5.12      0.44 o 
  -6   2   2       29.42       21.39      0.57 o 
  -5   2   2       39.01       31.30      0.79 o 
  -4   2   2       75.81       84.68      1.37 o 
  -3   2   2      537.41      654.73      7.05 o 
  -2   2   2        9.88        6.43      0.21 o 
  -1   2   2      427.96      383.71      3.39 o 
   0   2   2      113.02      114.36      0.97 o 
   1   2   2     2504.73     2390.52     34.52 o 
   2   2   2     2053.31     2036.39     18.42 o 
   3   2   2       60.83       74.00      0.76 o 
   4   2   2     1593.51     1888.05     17.77 o 
   5   2   2       78.70       74.10      0.85 o 
   6   2   2       25.41       19.69      0.42 o 
   7   2   2        0.43        0.84      0.26 o 
   8   2   2        2.40        1.35      0.27 o 
   9   2   2       14.86       16.76      0.75 o 
  -8   3   2        2.64        2.78      0.47 o 
  -7   3   2       26.64       20.80      0.81 o 
  -6   3   2        1.78        1.63      0.27 o 
  -5   3   2       15.02       25.86      0.61 o 
  -4   3   2        0.65        0.32      0.17 o 
  -3   3   2       77.24       80.83      1.00 o 
  -2   3   2       61.23       70.70      0.80 o 
  -1   3   2      196.30      211.87      1.84 o 
   0   3   2        0.00        1.72      0.08 o 
   1   3   2     2861.25     3130.11     33.46 o 
   2   3   2     4113.98     4238.53     36.20 o 
   3   3   2     1414.59     1531.95     13.64 o 
   4   3   2      317.57      305.11      2.86 o 
   5   3   2      416.92      406.62      4.03 o 
   6   3   2       40.22       38.34      0.66 o 
   7   3   2        7.72        7.95      0.36 o 
   8   3   2        7.11        6.66      0.40 o 
   9   3   2        9.31       10.79      0.59 o 
  -8   4   2        1.66        1.68      0.54 o 
  -7   4   2       41.66       31.81      1.13 o 
  -6   4   2       55.70       46.60      0.94 o 
  -5   4   2       11.39       10.17      0.41 o 
  -4   4   2      165.62      178.59      2.32 o 
  -3   4   2       91.33      104.40      1.44 o 
  -2   4   2     2086.23     2129.07     19.59 o 
  -1   4   2      562.76      472.60      4.23 o 
   0   4   2       77.25      124.35      1.26 o 
   1   4   2      384.25      345.34      3.02 o 
   2   4   2      446.62      375.57      3.44 o 
   3   4   2     1239.16     1389.20     12.39 o 
   4   4   2        0.05        0.24      0.11 o 
   5   4   2      259.32      306.85      3.83 o 
   6   4   2        5.88        6.05      0.27 o 
   7   4   2       11.26       14.04      0.44 o 
   8   4   2        0.31        0.05      0.30 o 
   9   4   2       21.55       26.04      1.07 o 
  -8   5   2       14.81       15.76      0.90 o 
  -7   5   2        1.21        1.33      0.51 o 
  -6   5   2       32.51       30.32      0.91 o 
  -5   5   2        1.13        1.05      0.26 o 
  -4   5   2       51.37       55.42      1.14 o 
  -3   5   2       45.43       68.11      0.97 o 
  -2   5   2      166.99      153.91      1.60 o 
  -1   5   2      715.52      865.00      7.75 o 
   0   5   2     2736.77     2743.44     25.74 o 
   1   5   2        6.58       11.34      0.22 o 
   2   5   2       34.67       40.99      0.52 o 
   3   5   2        0.02        0.69      0.15 o 
   4   5   2       37.90       37.74      0.53 o 
   5   5   2       28.35       27.72      0.47 o 
   6   5   2        0.22        0.88      0.17 o 
   7   5   2        9.36        7.35      0.41 o 
   8   5   2        5.24        4.72      0.40 o 
  -8   6   2        0.57        1.48      0.56 o 
  -7   6   2       39.06       29.62      1.18 o 
  -6   6   2      133.08      117.08      2.92 o 
  -5   6   2       17.93       24.73      1.05 o 
  -4   6   2        9.34        5.02      0.32 o 
  -3   6   2       53.08       51.81      0.76 o 
  -2   6   2      949.38     1006.41      9.72 o 
  -1   6   2       29.78       32.13      0.43 o 
   0   6   2     1070.33     1132.76     11.33 o 
   1   6   2       85.02      110.77      1.15 o 
   2   6   2       57.08       42.62      0.57 o 
   3   6   2       63.12       58.04      0.70 o 
   4   6   2       16.18       13.24      0.31 o 
   5   6   2       17.63       18.25      0.39 o 
   6   6   2        9.54       10.40      0.40 o 
   7   6   2       12.68       11.19      0.49 o 
   8   6   2        3.53        5.84      0.44 o 
  -8   7   2       44.87       42.07      2.08 o 
  -7   7   2       26.75       31.42      1.22 o 
  -6   7   2       12.21       12.66      0.66 o 
  -5   7   2       73.58       54.47      1.40 o 
  -4   7   2       14.62       15.33      0.55 o 
  -3   7   2        0.67        1.95      0.17 o 
  -2   7   2       51.74       38.49      0.49 o 
  -1   7   2      131.29      126.58      1.39 o 
   0   7   2       46.17       43.58      0.64 o 
   1   7   2      117.87      112.89      1.20 o 
   2   7   2        0.05        0.04      0.11 o 
   3   7   2       24.21       26.73      0.44 o 
   4   7   2        3.52        4.27      0.22 o 
   5   7   2        0.19        0.10      0.17 o 
   6   7   2       25.08       24.32      0.68 o 
   7   7   2       43.47       43.27      0.96 o 
   8   7   2        1.12        0.54      0.33 o 
  -7   8   2        8.79        8.17      0.63 o 
  -6   8   2       69.79       58.02      1.27 o 
  -5   8   2        0.40       -0.26      0.26 o 
  -4   8   2       31.90       32.40      1.37 o 
  -3   8   2      134.05      129.67      1.50 o 
  -2   8   2        2.16        1.55      0.18 o 
  -1   8   2       71.66       65.56      0.85 o 
   0   8   2      105.36      106.40      1.31 o 
   1   8   2        7.81        6.64      0.23 o 
   2   8   2        0.01        0.01      0.15 o 
   3   8   2        0.00       -0.14      0.14 o 
   4   8   2       26.28       21.72      0.47 o 
   5   8   2       28.13       26.42      0.80 o 
   6   8   2        0.66        0.00      0.27 o 
   7   8   2        2.59        1.07      0.33 o 
  -7   9   2        0.00       -0.34      0.34 o 
  -6   9   2       33.35       32.78      0.96 o 
  -5   9   2        6.35        4.62      0.39 o 
  -4   9   2       25.15       23.51      0.66 o 
  -3   9   2      201.61      216.31      2.85 o 
  -2   9   2        1.20        0.17      0.21 o 
  -1   9   2       42.94       39.15      0.64 o 
   0   9   2       73.41       68.10      1.22 o 
   1   9   2      163.86      150.79      2.25 o 
   2   9   2      122.04      126.85      1.38 o 
   3   9   2      168.56      173.80      1.93 o 
   4   9   2        4.35        1.18      0.35 o 
   5   9   2        3.79        5.38      0.44 o 
   6   9   2        0.49       -0.18      0.27 o 
  -6  10   2        0.53        0.74      0.42 o 
  -5  10   2        8.07        9.44      0.55 o 
  -4  10   2       95.76      102.39      1.62 o 
  -3  10   2       25.74       27.18      0.73 o 
  -2  10   2        1.38        1.07      0.25 o 
  -1  10   2       17.80       12.73      0.44 o 
   0  10   2        9.34        7.18      0.34 o 
   1  10   2      153.50      150.62      1.96 o 
   2  10   2        3.64        5.44      0.33 o 
   3  10   2      255.73      284.31      3.70 o 
   4  10   2       86.08       84.18      1.86 o 
   5  10   2        0.37        0.16      0.28 o 
   6  10   2        0.83        1.59      0.37 o 
  -5  11   2       14.03       15.08      0.69 o 
  -4  11   2        1.65        2.54      0.41 o 
  -3  11   2       45.06       51.63      1.05 o 
  -2  11   2       41.11       45.82      0.98 o 
  -1  11   2        3.10        3.76      0.32 o 
   0  11   2        0.11        0.12      0.24 o 
   1  11   2       68.55       71.20      1.25 o 
   2  11   2       12.03       12.34      0.51 o 
   3  11   2        2.35        1.63      0.33 o 
   4  11   2        4.99        5.76      0.68 o 
   5  11   2        6.70        6.25      0.49 o 
  -4  12   2        0.69        1.03      0.43 o 
  -3  12   2        2.03        2.01      0.38 o 
  -2  12   2       66.14       73.67      1.47 o 
  -1  12   2        2.62        3.97      0.37 o 
   0  12   2        0.01        0.21      0.28 o 
   1  12   2       10.15        7.39      0.45 o 
   2  12   2        2.43        2.07      0.37 o 
   3  12   2       15.97       13.57      0.61 o 
   4  12   2        2.21        2.26      0.52 o 
  -2  13   2        3.83        3.04      0.46 o 
  -1  13   2        1.51        1.55      0.40 o 
   0  13   2        8.45       10.07      0.54 o 
   1  13   2        0.38        0.36      0.33 o 
   2  13   2        2.80        3.22      0.50 o 
  -1 -11   3        5.18        5.57      0.52 o 
   0 -11   3        1.96        1.62      0.39 o 
   1 -11   3        4.16        4.44      0.46 o 
   2 -11   3        0.08       -0.32      0.32 o 
   3 -11   3        4.18        5.94      0.51 o 
   4 -11   3       12.51       14.43      0.80 o 
  -3 -10   3        2.08        2.66      0.45 o 
  -2 -10   3        0.08        0.11      0.38 o 
  -1 -10   3        0.05        0.71      0.36 o 
   0 -10   3       31.49       33.04      0.79 o 
   1 -10   3        0.06       -0.20      0.25 o 
   2 -10   3        6.95        9.61      0.50 o 
   3 -10   3       31.05       29.80      1.32 o 
   4 -10   3        0.52        1.27      0.36 o 
   5 -10   3        0.40       -0.04      0.39 o 
   6 -10   3        0.84        1.57      0.59 o 
  -4  -9   3       16.11       19.82      0.90 o 
  -3  -9   3       39.35       37.40      1.05 o 
  -2  -9   3       13.41       14.23      0.65 o 
  -1  -9   3        1.66       -0.29      0.29 o 
   0  -9   3       22.08       25.12      0.93 o 
   1  -9   3        2.93        5.35      0.45 o 
   2  -9   3       31.04       41.97      0.86 o 
   3  -9   3       85.43       86.42      1.46 o 
   4  -9   3       52.89       58.00      1.22 o 
   5  -9   3        0.05       -0.22      0.36 o 
   6  -9   3        5.93        4.14      0.63 o 
  -5  -8   3        3.74        3.51      0.53 o 
  -4  -8   3       42.64       48.99      1.24 o 
  -3  -8   3       19.63       26.46      1.01 o 
  -2  -8   3       79.06       88.18      1.62 o 
  -1  -8   3        0.90       -0.26      0.26 o 
   0  -8   3        1.58        1.92      0.33 o 
   1  -8   3       80.91       83.33      1.38 o 
   2  -8   3        6.32       10.05      0.43 o 
   3  -8   3       19.41       11.99      0.41 o 
   4  -8   3        4.47        7.13      0.40 o 
   5  -8   3        2.38        2.96      0.42 o 
   6  -8   3        1.72        1.99      0.40 o 
   7  -8   3        1.75        1.04      0.52 o 
  -6  -7   3        1.68        1.47      0.55 o 
  -5  -7   3        1.52        1.38      0.40 o 
  -4  -7   3        7.36        5.45      0.47 o 
  -3  -7   3       17.28        9.92      0.52 o 
  -2  -7   3        3.95        7.35      0.52 o 
  -1  -7   3        4.14        8.04      0.44 o 
   0  -7   3       19.87       25.26      0.60 o 
   1  -7   3        7.36        6.52      0.33 o 
   2  -7   3        1.26        1.52      0.25 o 
   3  -7   3       37.55       28.41      0.64 o 
   4  -7   3      109.06      103.88      1.38 o 
   5  -7   3        0.00        0.31      0.29 o 
   6  -7   3       19.86       22.64      0.73 o 
   7  -7   3       40.51       39.85      1.33 o 
   8  -7   3        0.04        0.19      0.47 o 
  -6  -6   3        1.87        2.14      0.46 o 
  -5  -6   3        0.04       -0.26      0.31 o 
  -4  -6   3        3.53        1.51      0.35 o 
  -3  -6   3       86.47       97.03      2.36 o 
  -2  -6   3        3.75        0.85      0.34 o 
  -1  -6   3        8.97        7.51      0.33 o 
   0  -6   3       15.22       14.07      0.43 o 
   1  -6   3        4.85        2.81      0.23 o 
   2  -6   3       56.98       65.05      1.00 o 
   3  -6   3       89.75       86.45      1.23 o 
   4  -6   3      121.24      103.52      1.45 o 
   5  -6   3       58.34       65.82      1.01 o 
   6  -6   3       56.34       53.14      1.11 o 
   7  -6   3        6.84        9.49      0.63 o 
   8  -6   3        3.90        2.68      0.55 o 
  -7  -5   3        0.00        0.02      0.50 o 
  -6  -5   3        4.75        5.66      0.64 o 
  -5  -5   3        0.71        1.85      0.36 o 
  -4  -5   3       75.85       77.23      1.45 o 
  -3  -5   3       17.37       14.95      0.57 o 
  -2  -5   3       20.13       21.67      0.57 o 
  -1  -5   3        0.01       -0.15      0.15 o 
   0  -5   3      630.82      645.18      7.12 o 
   1  -5   3      330.71      305.51      3.51 o 
   2  -5   3        0.54        3.38      0.22 o 
   3  -5   3      147.93      129.54      1.65 o 
   4  -5   3       40.24       27.12      0.57 o 
   5  -5   3       33.39       34.56      0.73 o 
   6  -5   3        2.35        6.01      0.38 o 
   7  -5   3      199.13      213.59      3.15 o 
   8  -5   3        7.94       12.18      0.70 o 
   9  -5   3        2.23        2.82      0.70 o 
  -7  -4   3       13.02       13.35      0.97 o 
  -6  -4   3       91.02       95.40      1.98 o 
  -5  -4   3        0.01        0.19      0.31 o 
  -4  -4   3       46.98       42.10      0.97 o 
  -3  -4   3       70.75       56.14      1.03 o 
  -2  -4   3        1.59        0.03      0.16 o 
  -1  -4   3       27.45       21.57      0.50 o 
   0  -4   3        1.23        3.48      0.22 o 
   1  -4   3       10.63       20.09      0.44 o 
   2  -4   3      147.31      151.98      1.73 o 
   3  -4   3       56.56       46.59      0.68 o 
   4  -4   3      102.58      105.87      1.64 o 
   5  -4   3       36.22       29.69      0.68 o 
   6  -4   3       22.83       20.94      0.55 o 
   7  -4   3        0.75        3.70      0.33 o 
   8  -4   3        2.02        2.80      0.53 o 
   9  -4   3        0.28       -0.16      0.48 o 
  -7  -3   3        0.13        0.32      0.50 o 
  -6  -3   3      200.04      209.23      3.57 o 
  -5  -3   3       65.52       61.85      1.40 o 
  -4  -3   3      208.96      201.74      2.52 o 
  -3  -3   3        1.69        6.05      0.29 o 
  -2  -3   3      116.12      145.63      1.82 o 
  -1  -3   3       15.91       21.88      0.49 o 
   0  -3   3     1363.03     1433.70     13.51 o 
   1  -3   3      377.62      389.12      3.57 o 
   2  -3   3       94.68       68.83      0.80 o 
   3  -3   3     1165.99     1225.42     13.65 o 
   4  -3   3       49.19       49.46      0.76 o 
   5  -3   3       25.94       22.55      0.40 o 
   6  -3   3        6.83        6.87      0.29 o 
   7  -3   3       11.41       12.42      0.39 o 
   8  -3   3       10.56        7.64      0.71 o 
   9  -3   3       12.33       13.11      1.68 o 
  -8  -2   3        0.11       -0.45      0.51 o 
  -7  -2   3       11.10       11.28      0.72 o 
  -6  -2   3        2.53        3.73      0.50 o 
  -5  -2   3        1.09        2.60      0.34 o 
  -4  -2   3        2.82       -0.06      0.20 o 
  -3  -2   3      253.51      243.01      2.87 o 
  -2  -2   3       14.17        8.18      0.39 o 
  -1  -2   3      110.01      125.86      1.36 o 
   0  -2   3     3330.75     3194.86     28.24 o 
   1  -2   3     2654.21     2677.94     24.82 o 
   2  -2   3        8.97        5.26      0.15 o 
   3  -2   3      114.81      134.36      2.29 o 
   4  -2   3        2.48        2.31      0.12 o 
   5  -2   3       12.03        7.33      0.21 o 
   6  -2   3      153.13      154.65      1.68 o 
   7  -2   3       25.79       22.59      1.02 o 
   8  -2   3       53.24       55.50      1.05 o 
   9  -2   3       43.21       42.52      1.22 o 
  -8  -1   3        0.00       -0.48      0.48 o 
  -7  -1   3       35.72       37.84      1.18 o 
  -6  -1   3        1.65        0.45      0.35 o 
  -5  -1   3       18.97       17.10      0.76 o 
  -4  -1   3       34.11       31.44      0.72 o 
  -3  -1   3      735.64      789.75      9.26 o 
  -2  -1   3       60.12       70.62      0.96 o 
  -1  -1   3       34.59       38.05      0.48 o 
   0  -1   3      968.05     1099.07      9.68 o 
   1  -1   3      133.14      163.46      1.46 o 
   2  -1   3      134.98      123.87      1.19 o 
   3  -1   3      710.82      719.69      6.71 o 
   4  -1   3      115.57      122.96      1.23 o 
   5  -1   3       45.28       45.57      0.60 o 
   6  -1   3       46.33       51.44      0.65 o 
   7  -1   3      562.32      557.28      5.73 o 
   8  -1   3       12.83       11.54      0.48 o 
   9  -1   3       17.08       19.87      0.74 o 
  -8   0   3        2.88        2.70      0.85 o 
  -7   0   3      162.59      163.95      3.36 o 
  -6   0   3       74.39       66.52      1.32 o 
  -5   0   3        5.32        5.71      0.34 o 
  -4   0   3        5.60        9.85      0.38 o 
  -3   0   3      510.29      614.93      7.26 o 
  -2   0   3       18.00       16.70      0.32 o 
  -1   0   3        0.32       -0.02      0.10 o 
   0   0   3     2662.50     2588.97     23.87 o 
   1   0   3      642.26      712.31      7.53 o 
   2   0   3        1.11        3.19      0.25 o 
   3   0   3      695.13      650.70      6.92 o 
   4   0   3       78.05       87.12      0.90 o 
   5   0   3       19.66       24.53      0.37 o 
   6   0   3        9.49        9.81      0.27 o 
   7   0   3      358.44      361.48      3.82 o 
   8   0   3       48.60       51.31      1.10 o 
   9   0   3       61.27       65.26      1.52 o 
  -8   1   3        3.32        4.29      0.61 o 
  -7   1   3       34.43       37.74      1.66 o 
  -6   1   3       64.71       61.97      1.27 o 
  -5   1   3       21.28       23.79      0.62 o 
  -4   1   3       21.81       16.91      0.48 o 
  -3   1   3      657.29      668.47      7.83 o 
  -2   1   3      483.72      498.04      5.31 o 
  -1   1   3     1219.20     1133.02     10.43 o 
   0   1   3       45.71       56.20      0.67 o 
   1   1   3      887.96      935.02     11.45 o 
   2   1   3     2418.63     2343.86     22.02 o 
   3   1   3     1790.84     1686.59     15.76 o 
   4   1   3       30.66       31.39      0.49 o 
   5   1   3        0.45        0.16      0.12 o 
   6   1   3      327.56      353.59      3.49 o 
   7   1   3        0.13       -0.27      0.27 o 
   8   1   3       42.92       40.46      0.93 o 
   9   1   3        0.03       -0.20      0.41 o 
  -8   2   3        4.03        3.13      0.51 o 
  -7   2   3       39.14       46.25      1.23 o 
  -6   2   3       30.94       36.55      0.92 o 
  -5   2   3        8.94       15.05      0.50 o 
  -4   2   3       21.71        5.93      0.33 o 
  -3   2   3      103.78      137.36      2.19 o 
  -2   2   3        6.13        8.64      0.30 o 
  -1   2   3        5.61        4.96      0.16 o 
   0   2   3      584.83      674.78      6.62 o 
   1   2   3     1142.09     1082.02     17.72 o 
   2   2   3       79.65       70.69      1.00 o 
   3   2   3      863.99      974.36      9.30 o 
   4   2   3     1041.07     1191.64     10.11 o 
   5   2   3       47.31       52.32      0.63 o 
   6   2   3       43.71       46.58      0.66 o 
   7   2   3       70.30       68.11      0.96 o 
   8   2   3       29.08       31.68      0.83 o 
   9   2   3        0.23        0.01      0.42 o 
  -8   3   3        4.07        2.95      0.50 o 
  -7   3   3        0.66        0.73      0.40 o 
  -6   3   3      250.85      211.54      2.84 o 
  -5   3   3        3.09        1.13      0.23 o 
  -4   3   3       62.91       48.35      0.85 o 
  -3   3   3      105.24      122.43      1.51 o 
  -2   3   3       95.03       80.17      0.90 o 
  -1   3   3       85.13       58.63      0.95 o 
   0   3   3       34.66       73.47      0.68 o 
   1   3   3      208.79      240.17      5.06 o 
   2   3   3      786.06      826.68     10.57 o 
   3   3   3     1065.41     1113.19     11.24 o 
   4   3   3      981.33     1169.81     10.46 o 
   5   3   3      112.71      129.31      1.32 o 
   6   3   3        6.09        6.72      0.23 o 
   7   3   3       11.18       12.12      0.39 o 
   8   3   3        3.48        3.38      0.37 o 
   9   3   3        0.02        0.07      0.37 o 
  -8   4   3        1.18        0.35      0.42 o 
  -7   4   3       73.96       69.33      1.59 o 
  -6   4   3        6.32       11.58      0.55 o 
  -5   4   3       38.62       38.50      0.80 o 
  -4   4   3        0.84        0.97      0.18 o 
  -3   4   3       80.01       95.21      1.10 o 
  -2   4   3       30.71       57.64      0.70 o 
  -1   4   3        3.59       16.03      0.34 o 
   0   4   3      265.47      231.23      2.21 o 
   1   4   3       78.92       78.76      1.01 o 
   2   4   3        2.68        5.60      0.21 o 
   3   4   3       47.14       18.83      0.54 o 
   4   4   3      222.80      207.03      1.98 o 
   5   4   3        7.48       10.86      0.37 o 
   6   4   3       29.85       32.30      0.51 o 
   7   4   3        4.69        4.98      0.29 o 
   8   4   3        0.89        1.74      0.31 o 
   9   4   3        3.38        3.37      0.51 o 
  -8   5   3        7.96        7.97      0.73 o 
  -7   5   3      127.10      123.71      2.69 o 
  -6   5   3       67.05       55.23      1.30 o 
  -5   5   3       38.15       38.89      0.98 o 
  -4   5   3        4.16       13.57      0.45 o 
  -3   5   3      190.84      260.29      2.79 o 
  -2   5   3       53.66       82.65      0.95 o 
  -1   5   3       72.24       70.27      0.91 o 
   0   5   3       39.46       31.06      0.40 o 
   1   5   3      101.39      106.81      1.28 o 
   2   5   3        1.31        0.02      0.08 o 
   3   5   3      742.66      826.02      8.41 o 
   4   5   3      357.09      397.66      3.68 o 
   5   5   3       51.17       47.50      0.62 o 
   6   5   3       16.72       16.37      0.37 o 
   7   5   3        0.34       -0.13      0.21 o 
   8   5   3        0.37       -0.16      0.26 o 
   9   5   3        0.26        0.04      0.33 o 
  -8   6   3        3.35        3.52      0.62 o 
  -7   6   3        3.13        1.86      0.55 o 
  -6   6   3        4.65        3.95      0.47 o 
  -5   6   3        0.53       -0.27      0.27 o 
  -4   6   3        2.54        0.17      0.29 o 
  -3   6   3       62.82       56.67      0.90 o 
  -2   6   3       15.21       14.59      0.35 o 
  -1   6   3      182.64      191.32      2.08 o 
   0   6   3      985.92     1002.89      8.91 o 
   1   6   3      266.80      240.13      2.26 o 
   2   6   3        6.60        4.62      0.28 o 
   3   6   3       47.51       45.92      0.56 o 
   4   6   3        8.05        9.72      0.24 o 
   5   6   3        2.53        0.97      0.14 o 
   6   6   3        4.82        2.58      0.23 o 
   7   6   3       39.82       28.82      0.72 o 
   8   6   3        0.72        0.12      0.28 o 
  -7   7   3       37.77       31.92      1.21 o 
  -6   7   3        2.12        0.47      0.48 o 
  -5   7   3      104.54       90.31      1.78 o 
  -4   7   3       36.52       36.01      0.94 o 
  -3   7   3      253.61      229.25      2.85 o 
  -2   7   3       75.64       87.01      1.04 o 
  -1   7   3       34.19       25.84      0.42 o 
   0   7   3       13.48        7.67      0.25 o 
   1   7   3       14.41        6.95      0.21 o 
   2   7   3        0.81        0.03      0.09 o 
   3   7   3        1.26        3.18      0.15 o 
   4   7   3        2.87        8.76      0.25 o 
   5   7   3       15.14       10.14      0.30 o 
   6   7   3       56.61       47.46      0.82 o 
   7   7   3        1.27        0.19      0.35 o 
   8   7   3        3.87        4.83      0.40 o 
  -7   8   3        0.96        1.58      0.74 o 
  -6   8   3        2.94        3.33      0.47 o 
  -5   8   3        0.00       -0.18      0.34 o 
  -4   8   3      141.27      135.65      2.37 o 
  -3   8   3       42.30       35.30      0.66 o 
  -2   8   3        1.62        0.12      0.15 o 
  -1   8   3      107.15       92.15      1.09 o 
   0   8   3        3.05        5.88      0.23 o 
   1   8   3        0.24       -0.10      0.12 o 
   2   8   3       35.84       29.63      0.46 o 
   3   8   3       10.89        7.34      0.25 o 
   4   8   3       49.65       36.33      0.57 o 
   5   8   3        1.60        0.48      0.20 o 
   6   8   3       10.97        7.55      0.40 o 
   7   8   3       31.40       34.69      0.83 o 
  -6   9   3        4.39        7.20      0.52 o 
  -5   9   3        2.91        1.90      0.35 o 
  -4   9   3      123.06      148.34      2.16 o 
  -3   9   3      647.98      576.62      6.38 o 
  -2   9   3      116.78      123.86      1.62 o 
  -1   9   3        9.37        9.20      0.32 o 
   0   9   3       16.58       11.90      0.34 o 
   1   9   3      138.73      127.65      1.44 o 
   2   9   3        1.22        2.45      0.23 o 
   3   9   3       10.12        9.23      0.47 o 
   4   9   3       98.18       93.38      1.15 o 
   5   9   3        1.67        1.01      0.41 o 
   6   9   3        0.28        0.49      0.26 o 
   7   9   3        6.60        7.07      0.43 o 
  -6  10   3       12.62       16.74      0.73 o 
  -5  10   3       10.43       10.04      0.52 o 
  -4  10   3        1.45        0.75      0.30 o 
  -3  10   3        0.31       -0.10      0.26 o 
  -2  10   3        0.64        0.46      0.22 o 
  -1  10   3        0.00        0.03      0.19 o 
   0  10   3        4.15        4.42      0.26 o 
   1  10   3       29.69       25.63      0.51 o 
   2  10   3        0.98        0.91      0.20 o 
   3  10   3      300.50      288.71      3.39 o 
   4  10   3       23.69       23.11      0.66 o 
   5  10   3        6.90        5.11      0.36 o 
   6  10   3        0.94        0.84      0.36 o 
  -5  11   3        0.76        0.12      0.35 o 
  -4  11   3       17.14       18.80      0.73 o 
  -3  11   3        3.34        2.56      0.34 o 
  -2  11   3       32.12       35.47      0.83 o 
  -1  11   3       10.67        8.62      0.41 o 
   0  11   3       34.15       38.00      0.82 o 
   1  11   3       15.78       14.54      0.53 o 
   2  11   3       63.57       64.53      1.15 o 
   3  11   3       17.50       17.35      0.57 o 
   4  11   3       15.60       13.75      0.92 o 
   5  11   3        3.34        2.93      0.35 o 
  -4  12   3       11.02       15.36      0.86 o 
  -3  12   3       10.85       15.08      0.63 o 
  -2  12   3        2.94        1.22      0.35 o 
  -1  12   3        0.40        0.22      0.28 o 
   0  12   3       54.54       51.77      1.03 o 
   1  12   3       62.71       63.84      1.17 o 
   2  12   3        6.30        8.47      0.47 o 
   3  12   3        1.04        1.36      0.32 o 
   4  12   3       18.42       20.79      0.68 o 
  -2  13   3        2.03        2.45      0.43 o 
  -1  13   3        0.07        0.06      0.36 o 
   0  13   3        7.61        8.76      0.50 o 
   1  13   3       27.60       30.61      0.86 o 
   2  13   3        6.65        9.43      0.52 o 
   0 -11   4        0.20        0.28      0.36 o 
   1 -11   4        0.37        0.30      0.40 o 
   2 -11   4        1.15       -0.27      0.35 o 
   3 -11   4        6.87        7.16      0.86 o 
  -2 -10   4        4.32        3.78      0.78 o 
  -1 -10   4        8.85        6.14      0.64 o 
   0 -10   4        0.29        0.27      0.39 o 
   1 -10   4        2.86        0.48      0.39 o 
   2 -10   4        1.29        0.63      0.35 o 
   3 -10   4        1.95        2.36      0.45 o 
   4 -10   4        8.46        8.02      0.53 o 
   5 -10   4        1.16        1.53      0.56 o 
  -3  -9   4        0.69        1.28      0.51 o 
  -2  -9   4        1.26        0.17      0.36 o 
  -1  -9   4        5.80        8.10      0.54 o 
   0  -9   4        0.36        1.56      0.38 o 
   1  -9   4        5.11        4.26      0.44 o 
   2  -9   4        7.22        5.83      0.54 o 
   3  -9   4        4.45        4.59      0.51 o 
   4  -9   4       22.36       18.80      0.72 o 
   5  -9   4       30.69       34.50      1.07 o 
   6  -9   4        3.56        4.08      0.87 o 
  -4  -8   4       20.04       21.45      1.03 o 
  -3  -8   4        6.70        7.25      0.53 o 
  -2  -8   4        7.88       10.02      0.57 o 
  -1  -8   4       13.12       11.21      0.57 o 
   0  -8   4       33.21       25.59      0.87 o 
   1  -8   4       21.77       14.79      0.62 o 
   2  -8   4       31.32       31.69      0.86 o 
   3  -8   4        1.75        4.59      0.38 o 
   4  -8   4       41.90       39.08      1.09 o 
   5  -8   4       55.76       60.87      1.43 o 
   6  -8   4        7.49        7.74      0.85 o 
   7  -8   4        0.41        1.47      0.55 o 
  -5  -7   4        2.57        2.71      0.79 o 
  -4  -7   4       29.08       33.28      0.99 o 
  -3  -7   4        0.61        1.08      0.35 o 
  -2  -7   4        1.34        2.05      0.36 o 
  -1  -7   4        0.78        1.36      0.31 o 
   0  -7   4        3.95        3.19      0.32 o 
   1  -7   4       17.27       11.11      0.46 o 
   2  -7   4        0.08        0.75      0.28 o 
   3  -7   4       15.78       24.26      0.61 o 
   4  -7   4        3.22        4.01      0.32 o 
   5  -7   4       29.63       29.80      0.81 o 
   6  -7   4        0.02       -0.26      0.36 o 
   7  -7   4        8.52        9.85      0.74 o 
   8  -7   4        2.36        2.03      0.56 o 
  -6  -6   4        0.47        1.21      0.53 o 
  -5  -6   4        1.01        3.41      0.60 o 
  -4  -6   4       48.69       53.45      1.24 o 
  -3  -6   4       13.73       10.99      0.55 o 
  -2  -6   4       48.08       45.10      0.93 o 
  -1  -6   4       49.75       40.39      0.84 o 
   0  -6   4       63.62       49.29      0.86 o 
   1  -6   4       49.04       43.40      0.79 o 
   2  -6   4       11.94       11.58      0.40 o 
   3  -6   4       11.87       13.16      0.43 o 
   4  -6   4       33.09       37.59      0.80 o 
   5  -6   4       41.80       34.38      0.77 o 
   6  -6   4       29.45       28.35      0.78 o 
   7  -6   4        5.94        5.50      0.54 o 
   8  -6   4        0.03        0.12      0.48 o 
  -6  -5   4       23.05       26.63      1.17 o 
  -5  -5   4        6.33        5.57      0.60 o 
  -4  -5   4        2.72        2.17      0.38 o 
  -3  -5   4        4.02        2.78      0.38 o 
  -2  -5   4       35.64       48.09      0.93 o 
  -1  -5   4       10.59       12.77      0.46 o 
   0  -5   4       30.99       43.13      0.76 o 
   1  -5   4       34.43       30.04      0.60 o 
   2  -5   4        3.69        2.05      0.22 o 
   3  -5   4        0.18        0.44      0.18 o 
   4  -5   4        0.00       -0.02      0.18 o 
   5  -5   4       27.34       26.00      0.63 o 
   6  -5   4       97.25      101.61      1.70 o 
   7  -5   4       10.58       12.80      0.66 o 
   8  -5   4       18.05       14.02      0.73 o 
   9  -5   4        1.15        1.09      0.64 o 
  -7  -4   4       10.45        9.76      0.83 o 
  -6  -4   4        0.00        1.30      0.52 o 
  -5  -4   4        5.95        3.98      0.50 o 
  -4  -4   4       27.74       23.36      0.75 o 
  -3  -4   4       15.01       15.73      0.53 o 
  -2  -4   4        3.97        1.18      0.21 o 
  -1  -4   4       35.78       38.87      0.70 o 
   0  -4   4       28.25       29.82      0.59 o 
   1  -4   4       42.30       39.80      0.69 o 
   2  -4   4        8.35        8.08      0.37 o 
   3  -4   4      180.83      201.34      2.40 o 
   4  -4   4       81.39       88.71      1.27 o 
   5  -4   4       21.74       18.23      0.56 o 
   6  -4   4      312.39      290.99      4.01 o 
   7  -4   4       38.73       40.06      1.09 o 
   8  -4   4       47.21       45.57      1.23 o 
   9  -4   4        7.93        7.49      0.72 o 
  -7  -3   4        6.96        9.41      0.80 o 
  -6  -3   4       90.63      101.00      2.41 o 
  -5  -3   4       21.12       27.37      1.06 o 
  -4  -3   4       37.92       42.25      0.98 o 
  -3  -3   4        0.51        0.28      0.20 o 
  -2  -3   4       26.41       19.62      0.48 o 
  -1  -3   4       16.35       13.35      0.39 o 
   0  -3   4      370.68      380.85      4.02 o 
   1  -3   4     2970.50     2827.16     28.01 o 
   2  -3   4      213.08      214.09      2.17 o 
   3  -3   4      379.46      386.87      3.58 o 
   4  -3   4       55.90       52.61      0.69 o 
   5  -3   4       27.09       27.29      0.53 o 
   6  -3   4        1.37        1.21      0.21 o 
   7  -3   4       51.24       54.35      1.08 o 
   8  -3   4       70.76       76.39      1.74 o 
   9  -3   4       21.57       28.41      1.19 o 
  -7  -2   4        2.05        0.57      0.55 o 
  -6  -2   4       12.63       16.04      0.79 o 
  -5  -2   4       20.59       22.01      0.74 o 
  -4  -2   4        4.50        6.60      0.40 o 
  -3  -2   4        1.48        1.19      0.21 o 
  -2  -2   4       16.89       24.11      0.52 o 
  -1  -2   4        0.73        0.23      0.15 o 
   0  -2   4     1208.78     1208.54     12.41 o 
   1  -2   4        0.22        0.62      0.12 o 
   2  -2   4       99.36      112.34      1.13 o 
   3  -2   4        3.40        8.53      0.21 o 
   4  -2   4        2.37        4.56      0.20 o 
   5  -2   4        4.97        3.95      0.19 o 
   6  -2   4       35.45       35.85      0.66 o 
   7  -2   4      277.92      281.91      3.89 o 
   8  -2   4        2.92        4.53      0.44 o 
   9  -2   4        1.63        1.99      0.67 o 
  -7  -1   4       15.34       15.74      0.93 o 
  -6  -1   4        0.18       -0.32      0.32 o 
  -5  -1   4        6.62        4.93      0.43 o 
  -4  -1   4       19.46       17.19      0.57 o 
  -3  -1   4      118.75       96.33      1.85 o 
  -2  -1   4        8.87        0.36      0.18 o 
  -1  -1   4       33.68       34.93      0.54 o 
   0  -1   4      508.45      494.74      4.70 o 
   1  -1   4       27.70       38.18      0.48 o 
   2  -1   4     1376.53     1498.91     13.90 o 
   3  -1   4      204.46      226.47      2.11 o 
   4  -1   4      741.18      751.20      7.59 o 
   5  -1   4       84.88       92.99      1.06 o 
   6  -1   4       33.20       34.47      0.63 o 
   7  -1   4        3.20        3.78      0.39 o 
   8  -1   4       50.19       47.20      1.63 o 
   9  -1   4        0.52       -0.11      0.41 o 
  -8   0   4        0.67        1.37      0.58 o 
  -7   0   4        0.62        1.28      0.51 o 
  -6   0   4        7.72        7.11      0.55 o 
  -5   0   4        6.54        6.28      0.41 o 
  -4   0   4       25.61       49.87      0.92 o 
  -3   0   4       15.26        9.98      0.37 o 
  -2   0   4        0.44        1.98      0.16 o 
  -1   0   4     1391.93     1522.96     14.15 o 
   0   0   4       98.82       74.53      0.81 o 
   1   0   4       41.98       27.26      0.42 o 
   2   0   4       39.95       43.76      0.74 o 
   3   0   4      137.72      133.57      1.52 o 
   4   0   4       87.54       62.32      0.83 o 
   5   0   4      167.11      190.72      2.25 o 
   6   0   4       18.30       22.66      0.64 o 
   7   0   4      186.89      177.05      2.14 o 
   8   0   4       22.68       20.63      0.79 o 
   9   0   4        6.43        6.99      0.62 o 
  -8   1   4        3.42        4.84      0.78 o 
  -7   1   4       49.30       52.02      1.59 o 
  -6   1   4        5.25        6.17      0.50 o 
  -5   1   4       31.75       23.72      0.71 o 
  -4   1   4       60.94       44.84      0.85 o 
  -3   1   4      255.44      365.59      6.86 o 
  -2   1   4      532.31      496.22      7.15 o 
  -1   1   4       48.78       52.63      0.66 o 
   0   1   4     1606.72     1498.11     17.07 o 
   1   1   4        0.08        0.50      0.20 o 
   2   1   4        6.37        3.33      0.10 o 
   3   1   4       28.99       39.09      0.61 o 
   4   1   4     1196.90     1369.84     12.80 o 
   5   1   4       51.35       46.80      0.59 o 
   6   1   4      110.39      131.00      1.77 o 
   7   1   4        2.27        1.99      0.26 o 
   8   1   4       20.87       19.40      0.57 o 
   9   1   4        7.56        7.77      0.63 o 
  -8   2   4       11.52       16.61      0.85 o 
  -7   2   4        1.57        4.68      0.52 o 
  -6   2   4        6.85        6.88      0.54 o 
  -5   2   4      141.38      128.23      1.89 o 
  -4   2   4       77.18       72.04      1.56 o 
  -3   2   4      323.85      375.86      5.99 o 
  -2   2   4        6.13        9.56      0.27 o 
  -1   2   4      426.96      428.06      4.29 o 
   0   2   4      915.29      822.87      8.57 o 
   1   2   4        3.83       14.24      0.25 o 
   2   2   4      130.82      160.65      2.09 o 
   3   2   4        5.99       24.89      0.82 o 
   4   2   4      374.21      378.36      3.62 o 
   5   2   4      114.33      107.96      1.10 o 
   6   2   4       35.19       33.94      0.62 o 
   7   2   4        0.01        0.16      0.15 o 
   8   2   4       20.26       19.62      0.63 o 
   9   2   4        0.00       -0.19      0.31 o 
  -8   3   4       10.40        8.02      0.66 o 
  -7   3   4       71.42       74.71      1.75 o 
  -6   3   4       51.05       40.99      1.00 o 
  -5   3   4       41.24       34.81      0.77 o 
  -4   3   4      125.65       72.53      1.41 o 
  -3   3   4       14.78        6.96      0.26 o 
  -2   3   4      219.91      232.77      2.46 o 
  -1   3   4      148.23      147.50      1.80 o 
   0   3   4       21.95       43.59      0.48 o 
   1   3   4      704.08      594.46      9.17 o 
   2   3   4       73.37      112.02      2.63 o 
   3   3   4     1659.28     1788.17     25.31 o 
   4   3   4       23.19       30.97      0.50 o 
   5   3   4      179.69      162.04      1.68 o 
   6   3   4       29.97       25.27      0.41 o 
   7   3   4      114.68      116.32      1.27 o 
   8   3   4        0.01        0.25      0.26 o 
   9   3   4        7.55        8.71      0.48 o 
  -8   4   4        0.06        0.07      0.44 o 
  -7   4   4        2.35        0.61      0.50 o 
  -6   4   4      102.73       95.24      1.70 o 
  -5   4   4        1.83        4.11      0.36 o 
  -4   4   4       75.06       63.50      0.99 o 
  -3   4   4       32.58       25.80      0.46 o 
  -2   4   4       22.93       32.48      0.48 o 
  -1   4   4       44.51       23.89      0.44 o 
   0   4   4     1242.93     1163.42     10.15 o 
   1   4   4       18.77        7.30      0.30 o 
   2   4   4      762.39      714.63     12.10 o 
   3   4   4      599.74      536.32      7.79 o 
   4   4   4       44.14       42.75      0.59 o 
   5   4   4      199.42      220.11      2.25 o 
   6   4   4       17.54       17.55      0.32 o 
   7   4   4       12.45       12.13      0.32 o 
   8   4   4        0.04       -0.17      0.24 o 
   9   4   4       17.97       17.39      0.65 o 
  -7   5   4       71.51       62.32      1.52 o 
  -6   5   4       15.10       16.40      0.66 o 
  -5   5   4        5.42        8.01      0.45 o 
  -4   5   4      180.92      159.58      2.01 o 
  -3   5   4        2.40        2.23      0.18 o 
  -2   5   4      117.93       88.51      1.07 o 
  -1   5   4      341.25      435.93      7.73 o 
   0   5   4     2022.17     2174.34     20.01 o 
   1   5   4      598.11      706.32      8.07 o 
   2   5   4        3.48        1.55      0.30 o 
   3   5   4      511.01      527.93      6.27 o 
   4   5   4       31.96       34.41      0.53 o 
   5   5   4       65.99       61.97      0.85 o 
   6   5   4       88.54       97.41      1.01 o 
   7   5   4       21.17       14.20      0.55 o 
   8   5   4        6.15        5.39      0.32 o 
   9   5   4        0.31       -0.29      0.29 o 
  -7   6   4        8.10        9.98      0.76 o 
  -6   6   4       63.27       70.88      1.95 o 
  -5   6   4       74.73       79.77      1.62 o 
  -4   6   4      135.65      121.44      1.91 o 
  -3   6   4       40.16       30.44      0.60 o 
  -2   6   4       93.35      111.18      1.31 o 
  -1   6   4      285.95      332.03      3.42 o 
   0   6   4      400.75      405.84      3.68 o 
   1   6   4      113.95      113.74      1.33 o 
   2   6   4        3.80       11.12      0.34 o 
   3   6   4      145.09      164.00      1.83 o 
   4   6   4       66.02       67.69      1.08 o 
   5   6   4       73.49       64.36      0.90 o 
   6   6   4       59.88       57.16      0.88 o 
   7   6   4       30.85       28.62      0.58 o 
   8   6   4        0.02       -0.12      0.28 o 
  -7   7   4        4.42        4.47      0.62 o 
  -6   7   4       53.35       51.09      1.30 o 
  -5   7   4      220.01      210.22      3.45 o 
  -4   7   4      182.61      175.11      2.88 o 
  -3   7   4      254.54      256.73      3.01 o 
  -2   7   4        0.40        0.00      0.15 o 
  -1   7   4        0.14        0.10      0.11 o 
   0   7   4      704.17      683.95      5.82 o 
   1   7   4       22.71       29.56      0.62 o 
   2   7   4        9.96        7.58      0.25 o 
   3   7   4       10.14        7.37      0.25 o 
   4   7   4      169.26      155.17      1.81 o 
   5   7   4       61.57       63.78      1.00 o 
   6   7   4        6.67        6.54      0.43 o 
   7   7   4       31.54       28.14      0.64 o 
   8   7   4        0.02       -0.04      0.20 o 
  -7   8   4        8.71        8.86      0.74 o 
  -6   8   4        4.63        4.53      0.49 o 
  -5   8   4        0.46        0.20      0.34 o 
  -4   8   4        1.47        0.14      0.32 o 
  -3   8   4      463.17      461.34      6.73 o 
  -2   8   4       12.98        9.65      0.31 o 
  -1   8   4        3.97        6.52      0.23 o 
   0   8   4       91.29      109.35      1.11 o 
   1   8   4      160.93      163.65      1.70 o 
   2   8   4       21.26       20.28      0.59 o 
   3   8   4      156.74      146.17      2.03 o 
   4   8   4       10.74       11.16      0.81 o 
   5   8   4        5.90        5.49      0.39 o 
   6   8   4       13.03       15.47      0.62 o 
   7   8   4        0.32        0.77      0.34 o 
  -6   9   4        5.55        6.05      0.55 o 
  -5   9   4       74.84       73.23      1.64 o 
  -4   9   4      257.77      247.63      3.94 o 
  -3   9   4        2.92        2.25      0.29 o 
  -2   9   4       39.35       41.16      0.76 o 
  -1   9   4        0.61        0.23      0.13 o 
   0   9   4       21.40       27.07      0.45 o 
   1   9   4       75.29       74.78      0.91 o 
   2   9   4      101.66       96.21      1.33 o 
   3   9   4      666.06      667.44      8.05 o 
   4   9   4      230.02      233.88      3.11 o 
   5   9   4       68.50       75.07      1.43 o 
   6   9   4        0.01       -0.21      0.30 o 
   7   9   4        4.55        6.70      0.50 o 
  -6  10   4       20.45       25.96      0.90 o 
  -5  10   4        2.97        1.89      0.35 o 
  -4  10   4        2.04        0.73      0.30 o 
  -3  10   4        5.89        6.61      0.36 o 
  -2  10   4        0.29        0.07      0.23 o 
  -1  10   4       12.83        6.73      0.32 o 
   0  10   4        1.65        0.24      0.16 o 
   1  10   4       23.69       22.39      0.46 o 
   2  10   4        1.14        2.87      0.37 o 
   3  10   4       57.23       61.68      1.22 o 
   4  10   4       73.11       72.66      1.46 o 
   5  10   4       21.09       27.39      0.83 o 
   6  10   4        1.82        1.22      0.35 o 
  -5  11   4        1.76        3.07      0.94 o 
  -4  11   4       12.83       11.97      0.65 o 
  -3  11   4       20.58       17.13      0.90 o 
  -2  11   4       53.88       56.01      1.15 o 
  -1  11   4       37.49       32.10      0.74 o 
   0  11   4       25.64       29.55      0.69 o 
   1  11   4       16.17       18.40      0.54 o 
   2  11   4       13.57       11.34      0.42 o 
   3  11   4       25.41       22.80      0.74 o 
   4  11   4        1.04        2.04      0.35 o 
   5  11   4        1.78        1.89      0.41 o 
  -4  12   4       32.12       37.05      1.26 o 
  -3  12   4        1.46        3.03      0.42 o 
  -2  12   4        0.18        0.39      0.31 o 
  -1  12   4        9.94       15.62      0.71 o 
   0  12   4       19.92       22.36      0.63 o 
   1  12   4       16.94       15.48      0.53 o 
   2  12   4        0.54        0.90      0.23 o 
   3  12   4        0.16        0.72      0.35 o 
   4  12   4        8.28       10.81      0.63 o 
  -2  13   4        0.43        0.25      0.35 o 
  -1  13   4        6.51        6.31      0.50 o 
   0  13   4        2.16        1.48      0.32 o 
   1  13   4        4.37        5.21      0.42 o 
   2  13   4        0.18        0.74      0.25 o 
  -1 -10   5        0.63        0.14      0.48 o 
   0 -10   5        0.36        0.42      0.47 o 
   1 -10   5        0.23        0.46      0.39 o 
   2 -10   5        2.08        0.56      0.44 o 
   3 -10   5       10.20        9.95      1.01 o 
   4 -10   5        8.08       12.97      0.65 o 
  -2  -9   5        4.27        5.74      0.72 o 
  -1  -9   5        0.29        0.09      0.38 o 
   0  -9   5        1.01        0.88      0.41 o 
   1  -9   5        0.37        0.86      0.43 o 
   2  -9   5        0.00       -0.19      0.36 o 
   3  -9   5        9.66        8.26      0.60 o 
   4  -9   5       12.53       16.99      0.81 o 
   5  -9   5        0.65        1.79      0.56 o 
   6  -9   5        0.48        1.10      0.53 o 
  -3  -8   5        0.36        0.16      0.47 o 
  -2  -8   5       20.30       23.97      0.96 o 
  -1  -8   5        7.90        4.50      0.50 o 
   0  -8   5       15.88       19.87      0.84 o 
   1  -8   5       21.29       23.17      0.87 o 
   2  -8   5        8.15        7.06      0.54 o 
   3  -8   5        1.24        0.47      0.36 o 
   4  -8   5        9.74       11.25      0.77 o 
   5  -8   5        1.11        1.09      0.40 o 
   6  -8   5        3.75        4.25      0.87 o 
   7  -8   5       12.81       16.59      0.96 o 
  -4  -7   5        0.23       -0.26      0.44 o 
  -3  -7   5        0.17        0.05      0.50 o 
  -2  -7   5       45.36       39.49      1.07 o 
  -1  -7   5       15.94       10.66      0.55 o 
   0  -7   5        4.08        4.64      0.38 o 
   1  -7   5       20.72       22.98      0.67 o 
   2  -7   5       93.34       89.67      1.37 o 
   3  -7   5        0.88        0.10      0.25 o 
   4  -7   5        2.00        2.41      0.31 o 
   5  -7   5        0.12        0.17      0.28 o 
   6  -7   5        2.94        4.46      0.50 o 
   7  -7   5        4.80        4.63      0.60 o 
  -5  -6   5        0.00        0.09      0.48 o 
  -4  -6   5        1.68        2.66      0.49 o 
  -3  -6   5       18.33       24.10      0.82 o 
  -2  -6   5       51.07       62.75      1.31 o 
  -1  -6   5       37.22       43.11      0.92 o 
   0  -6   5       31.77       28.48      0.71 o 
   1  -6   5        0.95        1.90      0.26 o 
   2  -6   5        0.03       -0.01      0.21 o 
   3  -6   5       17.99       22.89      0.58 o 
   4  -6   5        0.01       -0.18      0.22 o 
   5  -6   5        6.13        5.54      0.52 o 
   6  -6   5        4.94        3.76      0.46 o 
   7  -6   5       10.75       11.97      0.68 o 
   8  -6   5        3.76        3.82      1.08 o 
  -6  -5   5        0.56        1.32      0.55 o 
  -5  -5   5        0.27        0.28      0.47 o 
  -4  -5   5       10.74       13.62      0.73 o 
  -3  -5   5       48.62       43.74      1.06 o 
  -2  -5   5       32.67       29.03      0.75 o 
  -1  -5   5      152.75      145.79      2.08 o 
   0  -5   5        2.40        0.21      0.36 o 
   1  -5   5       23.11       27.71      0.61 o 
   2  -5   5       41.00       58.21      0.93 o 
   3  -5   5       10.96       14.35      0.47 o 
   4  -5   5       14.74       18.21      0.48 o 
   5  -5   5       22.45       14.60      0.54 o 
   6  -5   5        1.06        0.29      0.23 o 
   7  -5   5       42.88       41.27      1.16 o 
   8  -5   5        1.10        3.47      0.77 o 
  -6  -4   5       71.05       79.31      2.14 o 
  -5  -4   5        1.32        2.61      0.55 o 
  -4  -4   5       53.45       57.92      2.49 o 
  -3  -4   5       20.86       14.34      0.55 o 
  -2  -4   5       62.34       53.58      1.02 o 
  -1  -4   5        1.73        2.42      0.26 o 
   0  -4   5       24.63       47.44      0.82 o 
   1  -4   5      141.59      154.87      1.94 o 
   2  -4   5       26.76       42.69      0.74 o 
   3  -4   5      113.46      104.78      1.31 o 
   4  -4   5       19.12       26.85      0.50 o 
   5  -4   5      125.60      116.75      1.66 o 
   6  -4   5       26.14       27.28      0.78 o 
   7  -4   5       15.48       17.54      0.74 o 
   8  -4   5       34.81       34.87      1.28 o 
   9  -4   5        0.93        0.46      0.62 o 
  -6  -3   5        2.47        0.58      0.86 o 
  -5  -3   5       21.89       22.34      1.03 o 
  -4  -3   5       28.75       30.96      0.87 o 
  -3  -3   5       64.24       64.27      1.25 o 
  -2  -3   5      179.12      138.38      1.83 o 
  -1  -3   5        2.62        1.06      0.20 o 
   0  -3   5      454.85      542.97      7.94 o 
   1  -3   5      590.11      602.38      6.25 o 
   2  -3   5      248.81      260.78      2.52 o 
   3  -3   5       46.79       55.08      0.73 o 
   4  -3   5        7.10        7.36      0.22 o 
   5  -3   5       10.58       10.40      0.42 o 
   6  -3   5      183.43      178.82      2.66 o 
   7  -3   5      134.14      131.18      2.05 o 
   8  -3   5        4.15        4.60      0.58 o 
   9  -3   5        0.26       -0.28      0.55 o 
  -7  -2   5        4.91        6.04      0.74 o 
  -6  -2   5        8.53        7.96      0.89 o 
  -5  -2   5       15.42       17.52      0.88 o 
  -4  -2   5       20.19       19.32      0.66 o 
  -3  -2   5       14.35       12.89      0.64 o 
  -2  -2   5        6.12       18.94      0.52 o 
  -1  -2   5        4.83        5.92      0.32 o 
   0  -2   5        6.25        4.25      0.23 o 
   1  -2   5      533.34      580.37      5.27 o 
   2  -2   5      380.62      365.40      3.37 o 
   3  -2   5      291.01      319.27      3.12 o 
   4  -2   5       60.25       63.44      0.90 o 
   5  -2   5       10.49        6.06      0.27 o 
   6  -2   5       62.56       59.23      0.91 o 
   7  -2   5      164.72      179.87      2.64 o 
   8  -2   5      136.43      147.90      2.60 o 
   9  -2   5       44.43       53.51      1.98 o 
  -7  -1   5        2.35        0.83      0.52 o 
  -6  -1   5        3.63        1.70      0.49 o 
  -5  -1   5        8.68       10.91      0.53 o 
  -4  -1   5        0.45       -0.02      0.23 o 
  -3  -1   5       25.90       23.62      0.62 o 
  -2  -1   5        0.74        0.58      0.17 o 
  -1  -1   5       65.40       64.99      1.54 o 
   0  -1   5      210.66      227.57      2.59 o 
   1  -1   5       56.78       45.01      0.57 o 
   2  -1   5        5.88        8.76      0.22 o 
   3  -1   5        3.57        3.83      0.17 o 
   4  -1   5      239.17      225.00      2.54 o 
   5  -1   5      268.73      268.16      2.81 o 
   6  -1   5       10.19       10.17      0.33 o 
   7  -1   5      184.69      199.90      2.86 o 
   8  -1   5       88.46       92.34      2.09 o 
   9  -1   5       20.83       25.06      1.58 o 
  -7   0   5        2.24        3.32      0.59 o 
  -6   0   5        2.94        1.67      0.46 o 
  -5   0   5        2.33        2.08      0.33 o 
  -4   0   5        1.06        0.53      0.33 o 
  -3   0   5      186.41      224.01      4.29 o 
  -2   0   5       11.22       11.67      0.36 o 
  -1   0   5      406.80      417.77      4.53 o 
   0   0   5      321.27      352.96      3.58 o 
   1   0   5       76.41       46.86      0.69 o 
   2   0   5        6.75        7.11      0.32 o 
   3   0   5      376.52      396.08      3.76 o 
   4   0   5      169.23      155.53      1.66 o 
   5   0   5        0.65        3.72      0.21 o 
   6   0   5      239.34      241.05      3.01 o 
   7   0   5       23.85       18.99      0.60 o 
   8   0   5       18.87       18.87      1.03 o 
   9   0   5        0.06        0.12      0.40 o 
  -7   1   5        0.48        0.36      0.48 o 
  -6   1   5       32.50       35.11      1.23 o 
  -5   1   5       18.67       17.09      0.70 o 
  -4   1   5        0.40       -0.21      0.21 o 
  -3   1   5       53.91       48.63      0.89 o 
  -2   1   5      291.55      407.74      5.43 o 
  -1   1   5       18.99        8.50      0.25 o 
   0   1   5        2.03        6.35      0.25 o 
   1   1   5      697.36      672.73      7.02 o 
   2   1   5       18.42       14.20      0.25 o 
   3   1   5       95.66      103.33      1.10 o 
   4   1   5      955.59      999.40      9.38 o 
   5   1   5      454.97      427.31      4.33 o 
   6   1   5      490.71      492.33      5.01 o 
   7   1   5       38.37       38.66      0.69 o 
   8   1   5        1.97        0.76      0.31 o 
   9   1   5        0.00        0.22      0.37 o 
  -7   2   5       10.59        9.61      0.76 o 
  -6   2   5       17.24       10.00      0.62 o 
  -5   2   5       83.76       79.96      1.82 o 
  -4   2   5        0.00        0.33      0.20 o 
  -3   2   5       68.34       57.33      0.94 o 
  -2   2   5      104.35       94.68      1.14 o 
  -1   2   5      471.32      492.92      5.43 o 
   0   2   5      214.01      302.59      3.24 o 
   1   2   5      172.53      147.58      1.90 o 
   2   2   5        7.57        8.29      0.21 o 
   3   2   5       66.12       55.17      0.85 o 
   4   2   5      797.80      926.17      9.94 o 
   5   2   5        4.48        6.56      0.18 o 
   6   2   5       52.31       62.42      0.76 o 
   7   2   5        9.68       10.35      0.32 o 
   8   2   5        0.76        0.80      0.31 o 
   9   2   5        3.16        3.85      0.50 o 
  -7   3   5        0.04       -0.09      0.42 o 
  -6   3   5      167.72      164.06      3.13 o 
  -5   3   5      136.53      150.54      2.71 o 
  -4   3   5       35.97       32.68      0.78 o 
  -3   3   5       25.69       16.60      0.40 o 
  -2   3   5       24.57       55.12      0.75 o 
  -1   3   5       75.77       82.85      1.23 o 
   0   3   5      296.34      298.20      3.18 o 
   1   3   5        9.15        3.66      0.17 o 
   2   3   5       94.22       91.72      2.27 o 
   3   3   5      180.54      230.10      3.10 o 
   4   3   5       65.07       83.34      1.03 o 
   5   3   5       25.79       32.44      0.53 o 
   6   3   5       30.30       30.74      0.43 o 
   7   3   5        1.53        1.47      0.20 o 
   8   3   5       37.02       30.18      0.85 o 
   9   3   5        0.18        0.51      0.32 o 
  -7   4   5       45.23       47.34      1.33 o 
  -6   4   5       60.26       72.95      1.46 o 
  -5   4   5       98.02       88.14      1.66 o 
  -4   4   5       13.85       12.71      0.46 o 
  -3   4   5      118.09      109.91      1.31 o 
  -2   4   5       26.93       26.03      0.64 o 
  -1   4   5       29.76       33.68      0.51 o 
   0   4   5       11.40       11.15      0.20 o 
   1   4   5      459.05      470.52      6.62 o 
   2   4   5        8.02        3.17      0.40 o 
   3   4   5       41.67       53.25      1.25 o 
   4   4   5       39.89       36.09      0.97 o 
   5   4   5        1.66        1.46      0.26 o 
   6   4   5       77.78       74.46      1.07 o 
   7   4   5        3.06        5.10      0.23 o 
   8   4   5        1.85       -0.26      0.26 o 
   9   4   5        6.00        9.05      0.54 o 
  -7   5   5       13.91       12.87      0.74 o 
  -6   5   5        5.49        2.91      0.40 o 
  -5   5   5       30.01       44.22      1.02 o 
  -4   5   5        4.21        2.07      0.29 o 
  -3   5   5       23.53       14.84      0.40 o 
  -2   5   5      115.67       70.66      0.90 o 
  -1   5   5       13.51        4.50      0.22 o 
   0   5   5      322.41      376.38      3.79 o 
   1   5   5      111.84      130.87      2.40 o 
   2   5   5      189.47      197.95      3.68 o 
   3   5   5       67.49       55.95      1.11 o 
   4   5   5      145.29      152.53      2.18 o 
   5   5   5      104.75       91.04      1.22 o 
   6   5   5        2.89        1.63      0.41 o 
   7   5   5       42.94       27.79      0.69 o 
   8   5   5       11.97        9.14      0.69 o 
   9   5   5        1.33        0.48      0.30 o 
  -7   6   5       11.12       10.32      0.79 o 
  -6   6   5        5.59        5.29      0.46 o 
  -5   6   5      120.35      125.70      2.05 o 
  -4   6   5        9.93       16.19      0.60 o 
  -3   6   5      396.68      392.82      4.62 o 
  -2   6   5       73.39       60.93      0.96 o 
  -1   6   5       17.82       17.26      0.35 o 
   0   6   5      203.27      221.01      2.30 o 
   1   6   5      231.83      216.53      2.28 o 
   2   6   5      191.05      232.02      3.59 o 
   3   6   5       87.79       69.76      1.30 o 
   4   6   5      222.31      227.95      2.88 o 
   5   6   5       87.87       95.44      1.31 o 
   6   6   5        0.07        1.98      0.23 o 
   7   6   5        0.59       -0.01      0.24 o 
   8   6   5        1.53        1.07      0.38 o 
  -7   7   5        0.93        1.39      0.52 o 
  -6   7   5       12.64       10.36      0.64 o 
  -5   7   5        6.86        5.38      0.51 o 
  -4   7   5        4.34        3.97      0.46 o 
  -3   7   5      503.77      462.47      5.55 o 
  -2   7   5      390.21      381.15      4.55 o 
  -1   7   5       20.81       24.22      0.44 o 
   0   7   5      153.97      171.96      1.66 o 
   1   7   5       33.83       28.03      0.42 o 
   2   7   5      103.93      115.53      1.78 o 
   3   7   5       34.64       39.64      0.68 o 
   4   7   5      190.71      173.88      2.08 o 
   5   7   5      183.34      161.53      2.04 o 
   6   7   5      167.50      141.17      1.87 o 
   7   7   5       39.75       40.35      1.09 o 
   8   7   5        0.29        0.15      0.37 o 
  -6   8   5       10.74        9.07      0.61 o 
  -5   8   5       19.24       22.93      1.16 o 
  -4   8   5       47.97       57.61      1.64 o 
  -3   8   5      173.38      180.73      2.94 o 
  -2   8   5      120.55      141.43      2.19 o 
  -1   8   5       10.31        7.96      0.25 o 
   0   8   5        0.78       -0.10      0.10 o 
   1   8   5       20.62       20.61      0.40 o 
   2   8   5        0.26       -0.09      0.12 o 
   3   8   5        0.67        0.90      0.16 o 
   4   8   5      297.21      278.88      3.54 o 
   5   8   5        7.16        5.90      0.33 o 
   6   8   5        2.52        4.10      0.43 o 
   7   8   5        1.92        1.41      0.34 o 
   8   8   5        0.09       -0.06      0.35 o 
  -6   9   5       19.89       27.66      0.97 o 
  -5   9   5        0.20       -0.24      0.34 o 
  -4   9   5        6.55        4.72      0.45 o 
  -3   9   5       28.86       25.60      0.79 o 
  -2   9   5        0.16       -0.21      0.21 o 
  -1   9   5      112.86      110.49      1.48 o 
   0   9   5       62.48       66.87      0.79 o 
   1   9   5       30.95       40.69      0.66 o 
   2   9   5       40.73       48.66      0.86 o 
   3   9   5      375.04      379.67      4.73 o 
   4   9   5       39.17       41.49      0.83 o 
   5   9   5       21.38       19.50      0.68 o 
   6   9   5        9.22        8.19      0.52 o 
   7   9   5        0.90        1.44      0.35 o 
  -5  10   5        5.87        5.91      0.60 o 
  -4  10   5       22.63       21.28      0.81 o 
  -3  10   5        0.06        0.17      0.28 o 
  -2  10   5       20.66       26.69      0.72 o 
  -1  10   5       23.65       24.48      0.60 o 
   0  10   5       37.84       30.68      0.55 o 
   1  10   5        8.66        8.58      0.34 o 
   2  10   5       36.61       38.99      0.79 o 
   3  10   5       98.45      100.09      1.68 o 
   4  10   5        5.94        7.84      0.38 o 
   5  10   5       24.65       25.11      0.88 o 
   6  10   5        3.48        5.69      0.68 o 
  -4  11   5       12.02       16.53      0.75 o 
  -3  11   5       14.51       14.62      0.60 o 
  -2  11   5        5.53        5.39      0.39 o 
  -1  11   5       32.35       32.21      0.72 o 
   0  11   5        4.33        4.90      0.27 o 
   1  11   5       92.38       91.43      1.61 o 
   2  11   5        3.62        2.42      0.33 o 
   3  11   5        4.13        5.41      0.40 o 
   4  11   5       34.85       38.35      0.94 o 
   5  11   5       26.88       28.19      0.82 o 
  -3  12   5        1.32        0.23      0.34 o 
  -2  12   5        3.71        2.09      0.37 o 
  -1  12   5        7.33        7.88      0.41 o 
   0  12   5        5.93        4.79      0.33 o 
   1  12   5        2.25        1.33      0.32 o 
   2  12   5       32.37       35.11      0.91 o 
   3  12   5        4.65        5.09      0.44 o 
   4  12   5        0.15        0.21      0.32 o 
  -2  13   5       10.11        9.39      0.56 o 
  -1  13   5        0.14        0.73      0.34 o 
   0  13   5        1.20        1.31      0.27 o 
   1  13   5        1.33        2.46      0.58 o 
   2  13   5        0.01       -0.25      0.33 o 
  -1  -9   6        1.44        0.95      0.53 o 
   0  -9   6        1.46        0.27      0.41 o 
   1  -9   6        3.87        5.14      0.56 o 
   2  -9   6        0.04       -0.25      0.39 o 
   3  -9   6        1.48        0.05      0.40 o 
   4  -9   6        1.04        0.15      0.52 o 
   5  -9   6       16.55       24.46      1.20 o 
  -2  -8   6        3.10        2.65      0.57 o 
  -1  -8   6        1.93        3.14      0.50 o 
   0  -8   6        4.59        2.20      0.45 o 
   1  -8   6       16.26       17.15      0.79 o 
   2  -8   6        0.27       -0.21      0.36 o 
   3  -8   6        1.62       -0.20      0.54 o 
   4  -8   6        3.74        3.65      0.48 o 
   5  -8   6       16.27       23.73      1.11 o 
   6  -8   6        8.03        6.52      0.71 o 
  -3  -7   6       14.30       11.75      0.84 o 
  -2  -7   6        1.24        2.27      0.47 o 
  -1  -7   6        0.33        0.54      0.36 o 
   0  -7   6        8.02        9.13      0.60 o 
   1  -7   6       31.51       32.13      1.12 o 
   2  -7   6        3.08        4.30      0.49 o 
   3  -7   6        2.09        1.18      0.29 o 
   4  -7   6       14.49       17.24      0.66 o 
   5  -7   6        0.59        1.07      0.39 o 
   6  -7   6        4.39        4.33      0.59 o 
   7  -7   6       11.67       10.94      0.98 o 
  -4  -6   6        5.29        6.58      0.70 o 
  -3  -6   6        1.66        3.90      0.52 o 
  -2  -6   6       21.41       22.64      0.89 o 
  -1  -6   6       19.81       17.35      0.69 o 
   0  -6   6        0.29        0.16      0.30 o 
   1  -6   6        1.90        0.44      0.27 o 
   2  -6   6        4.84        7.20      0.40 o 
   3  -6   6        9.06        7.05      0.39 o 
   4  -6   6        0.66        0.02      0.23 o 
   5  -6   6       13.40       12.60      0.54 o 
   6  -6   6        0.84        0.49      0.33 o 
   7  -6   6        1.61        2.40      0.55 o 
   8  -6   6        3.89        3.72      0.73 o 
  -5  -5   6       10.90       11.91      0.87 o 
  -4  -5   6        0.79        0.40      0.47 o 
  -3  -5   6       33.61       35.29      1.12 o 
  -2  -5   6       30.84       30.47      0.90 o 
  -1  -5   6       31.54       30.67      0.78 o 
   0  -5   6       63.23       64.37      1.15 o 
   1  -5   6        2.35        1.28      0.26 o 
   2  -5   6       43.79       46.09      0.90 o 
   3  -5   6      113.39      117.56      2.00 o 
   4  -5   6        0.17       -0.20      0.20 o 
   5  -5   6       19.13       18.59      0.60 o 
   6  -5   6        0.24        0.33      0.32 o 
   7  -5   6        0.05       -0.14      0.42 o 
   8  -5   6       17.85       19.59      1.02 o 
  -5  -4   6        0.03        0.68      0.51 o 
  -4  -4   6       17.34       16.74      0.91 o 
  -3  -4   6       10.17       15.89      0.73 o 
  -2  -4   6       35.35       35.00      0.83 o 
  -1  -4   6       20.18       19.74      0.80 o 
   0  -4   6      259.90      243.55      2.95 o 
   1  -4   6      163.45      157.56      2.17 o 
   2  -4   6       12.42       12.72      0.39 o 
   3  -4   6       19.70       17.60      0.43 o 
   4  -4   6        1.20        3.40      0.22 o 
   5  -4   6        3.13        2.18      0.32 o 
   6  -4   6       64.20       61.74      1.37 o 
   7  -4   6        1.38        1.48      0.48 o 
   8  -4   6       78.64       81.65      2.10 o 
   9  -4   6        0.54       -0.05      0.57 o 
  -6  -3   6       27.77       32.52      1.34 o 
  -5  -3   6        0.92        0.98      0.49 o 
  -4  -3   6        1.50        0.50      0.43 o 
  -3  -3   6        2.36        0.52      0.32 o 
  -2  -3   6        7.39       12.26      0.55 o 
  -1  -3   6        3.83        1.44      0.30 o 
   0  -3   6      477.87      436.82      4.96 o 
   1  -3   6       70.07       77.09      1.19 o 
   2  -3   6        1.70        4.49      0.21 o 
   3  -3   6      145.28      140.27      1.45 o 
   4  -3   6       87.17       88.89      1.37 o 
   5  -3   6        9.74       10.89      0.38 o 
   6  -3   6       39.71       33.55      0.94 o 
   7  -3   6        0.88        0.91      0.43 o 
   8  -3   6       16.07       18.18      0.92 o 
   9  -3   6        0.50       -0.55      0.55 o 
  -6  -2   6        5.05        6.26      0.70 o 
  -5  -2   6        0.88        0.27      0.43 o 
  -4  -2   6        0.01        0.18      0.34 o 
  -3  -2   6      116.91      102.08      1.74 o 
  -2  -2   6       46.37       38.48      0.92 o 
  -1  -2   6      136.11      116.70      1.72 o 
   0  -2   6      195.35      160.98      1.85 o 
   1  -2   6      130.74      110.39      1.24 o 
   2  -2   6        6.71        3.21      0.18 o 
   3  -2   6       31.76       35.28      0.60 o 
   4  -2   6        0.77        1.04      0.15 o 
   5  -2   6        0.81        0.49      0.24 o 
   6  -2   6       29.55       29.24      0.83 o 
   7  -2   6      166.66      173.75      2.91 o 
   8  -2   6        1.55        0.45      0.41 o 
   9  -2   6        0.11        0.70      0.60 o 
  -6  -1   6        0.40        0.48      0.45 o 
  -5  -1   6        1.44        2.21      0.48 o 
  -4  -1   6       10.83       10.11      0.57 o 
  -3  -1   6       29.59       27.27      0.75 o 
  -2  -1   6       89.98       82.44      1.31 o 
  -1  -1   6       25.04       14.88      0.40 o 
   0  -1   6        1.14        6.10      0.22 o 
   1  -1   6       48.22       51.96      0.67 o 
   2  -1   6       71.72       63.28      0.80 o 
   3  -1   6       56.31       47.59      0.84 o 
   4  -1   6      192.44      188.21      2.36 o 
   5  -1   6      102.78      111.22      1.54 o 
   6  -1   6        2.47        5.40      0.28 o 
   7  -1   6      186.06      184.98      3.03 o 
   8  -1   6        9.43        9.29      0.71 o 
   9  -1   6       14.84       14.52      0.97 o 
  -7   0   6        8.15        8.45      1.03 o 
  -6   0   6        6.41        7.38      0.69 o 
  -5   0   6        3.41        3.18      0.43 o 
  -4   0   6        2.39        2.27      0.36 o 
  -3   0   6        4.70        9.47      0.49 o 
  -2   0   6        0.05        0.77      0.18 o 
  -1   0   6      159.95      194.38      2.13 o 
   0   0   6      193.85      192.70      2.08 o 
   1   0   6       44.36       45.23      0.91 o 
   2   0   6        3.17        1.79      0.16 o 
   3   0   6      196.38      196.02      2.05 o 
   4   0   6      921.13      959.52      8.97 o 
   5   0   6        0.17        0.00      0.14 o 
   6   0   6       71.57       78.16      1.02 o 
   7   0   6       21.27       23.21      0.94 o 
   8   0   6        9.80        8.66      0.58 o 
   9   0   6        0.16        0.34      0.38 o 
  -7   1   6        0.19        0.22      0.50 o 
  -6   1   6        2.05        3.87      0.76 o 
  -5   1   6        1.75        1.84      0.37 o 
  -4   1   6        1.28       -0.26      0.26 o 
  -3   1   6       60.71       89.75      1.83 o 
  -2   1   6        6.85        4.81      0.22 o 
  -1   1   6       30.10       33.52      0.58 o 
   0   1   6        0.60        1.20      0.13 o 
   1   1   6        1.60        2.11      0.15 o 
   2   1   6        4.97        2.13      0.11 o 
   3   1   6       55.98       43.80      0.54 o 
   4   1   6       45.24       51.43      0.60 o 
   5   1   6       31.77       30.87      0.50 o 
   6   1   6       66.15       60.75      0.77 o 
   7   1   6        0.34        0.16      0.17 o 
   8   1   6       38.99       37.95      0.96 o 
   9   1   6        1.51        1.14      0.59 o 
  -7   2   6        9.00        9.76      0.83 o 
  -6   2   6       22.85       22.60      1.03 o 
  -5   2   6        0.42        1.22      0.35 o 
  -4   2   6        0.02        0.86      0.31 o 
  -3   2   6        0.45        1.26      0.21 o 
  -2   2   6        1.16        0.98      0.15 o 
  -1   2   6       60.06       63.17      0.87 o 
   0   2   6      149.60      174.13      2.85 o 
   1   2   6      635.77      624.47      6.54 o 
   2   2   6       92.35       85.21      1.08 o 
   3   2   6      107.46      153.62      1.84 o 
   4   2   6       14.25       16.27      0.32 o 
   5   2   6        4.52        5.24      0.27 o 
   6   2   6       37.77       32.63      0.44 o 
   7   2   6        1.35        1.84      0.25 o 
   8   2   6       18.34       14.16      0.58 o 
   9   2   6        0.08        0.16      0.35 o 
  -7   3   6       10.98       13.46      0.76 o 
  -6   3   6       34.75       27.39      0.99 o 
  -5   3   6        4.27        2.82      0.40 o 
  -4   3   6       53.16       48.65      1.15 o 
  -3   3   6       71.94       60.30      0.88 o 
  -2   3   6        0.46        0.22      0.14 o 
  -1   3   6       24.23       10.29      0.35 o 
   0   3   6        0.54        7.98      0.22 o 
   1   3   6        0.81        1.72      0.12 o 
   2   3   6       54.59       50.11      0.88 o 
   3   3   6        2.75        1.64      0.21 o 
   4   3   6       26.51       29.40      0.66 o 
   5   3   6        9.73        8.17      0.25 o 
   6   3   6        1.84        0.53      0.17 o 
   7   3   6       23.12       21.71      0.68 o 
   8   3   6        1.11       -0.18      0.18 o 
   9   3   6        0.61        0.39      0.28 o 
  -7   4   6       30.06       34.33      1.36 o 
  -6   4   6        8.11       11.57      0.59 o 
  -5   4   6       20.31       19.22      0.70 o 
  -4   4   6       16.49       11.87      0.51 o 
  -3   4   6       86.49       77.37      1.22 o 
  -2   4   6       25.71       16.86      0.52 o 
  -1   4   6       10.75       15.63      0.34 o 
   0   4   6     1241.74     1304.70     12.62 o 
   1   4   6        2.47        0.24      0.14 o 
   2   4   6      151.91      145.80      3.94 o 
   3   4   6       36.65       31.03      0.90 o 
   4   4   6        2.13        1.88      0.19 o 
   5   4   6        5.39        5.37      0.47 o 
   6   4   6        8.11       12.47      0.38 o 
   7   4   6       21.05       14.02      0.55 o 
   8   4   6       38.52       38.38      1.25 o 
   9   4   6        0.26        0.14      0.43 o 
  -7   5   6       13.45       10.53      0.70 o 
  -6   5   6        3.61        4.64      0.64 o 
  -5   5   6        4.75        9.04      0.56 o 
  -4   5   6       98.10      112.01      1.82 o 
  -3   5   6      137.98      121.77      1.67 o 
  -2   5   6       53.49       42.45      0.69 o 
  -1   5   6      121.33      108.97      1.23 o 
   0   5   6       69.78       59.99      0.83 o 
   1   5   6      397.32      392.14      5.60 o 
   2   5   6       10.10       11.98      1.18 o 
   3   5   6       84.02       77.81      1.74 o 
   4   5   6        3.80        2.15      0.22 o 
   5   5   6       76.81       63.34      0.96 o 
   6   5   6        0.14        0.84      0.21 o 
   7   5   6       15.36       17.10      0.58 o 
   8   5   6        2.54        4.00      0.53 o 
   9   5   6        1.44       -0.03      0.43 o 
  -6   6   6        0.04        0.06      0.64 o 
  -5   6   6       74.49       78.31      1.48 o 
  -4   6   6      106.54      113.72      1.86 o 
  -3   6   6      819.58      835.27      9.13 o 
  -2   6   6       23.99       22.42      0.69 o 
  -1   6   6      270.93      272.08      2.80 o 
   0   6   6      415.01      386.84      4.51 o 
   1   6   6       34.43       38.03      0.70 o 
   2   6   6       83.35       73.76      1.35 o 
   3   6   6        6.30        2.63      0.37 o 
   4   6   6       12.01        6.11      0.36 o 
   5   6   6       21.47       22.31      0.56 o 
   6   6   6       56.03       53.16      1.34 o 
   7   6   6       33.02       29.44      1.04 o 
   8   6   6        2.11        2.18      0.50 o 
  -6   7   6        0.52        0.12      0.38 o 
  -5   7   6        1.48        3.37      0.43 o 
  -4   7   6       22.59       22.88      0.80 o 
  -3   7   6      594.98      596.44      8.55 o 
  -2   7   6      267.92      218.21      2.75 o 
  -1   7   6       79.37       72.92      0.91 o 
   0   7   6        1.68        0.96      0.15 o 
   1   7   6       91.28       94.99      1.10 o 
   2   7   6       65.26       46.98      1.36 o 
   3   7   6       15.75       16.75      0.55 o 
   4   7   6      804.22      808.65      9.64 o 
   5   7   6       11.51       10.72      0.49 o 
   6   7   6       45.31       40.14      0.92 o 
   7   7   6       11.73        9.41      0.48 o 
   8   7   6        0.91        0.77      0.46 o 
  -6   8   6        0.60        0.48      0.39 o 
  -5   8   6       34.29       37.09      1.08 o 
  -4   8   6       40.24       54.60      1.28 o 
  -3   8   6        0.17       -0.32      0.32 o 
  -2   8   6      122.66      117.21      1.64 o 
  -1   8   6        0.23        0.42      0.16 o 
   0   8   6        8.92       13.61      0.35 o 
   1   8   6       10.79        7.14      0.22 o 
   2   8   6        2.52        2.83      0.20 o 
   3   8   6      518.66      481.00      6.53 o 
   4   8   6      321.76      321.56      4.52 o 
   5   8   6        3.16        2.26      0.38 o 
   6   8   6        0.69        0.63      0.28 o 
   7   8   6       65.33       65.79      1.57 o 
   8   8   6        4.90        4.31      0.62 o 
  -5   9   6        2.00        0.85      0.45 o 
  -4   9   6       28.66       34.41      1.11 o 
  -3   9   6        0.10       -0.31      0.32 o 
  -2   9   6        4.63        3.58      0.31 o 
  -1   9   6        4.26        6.01      0.24 o 
   0   9   6        8.70       19.85      0.47 o 
   1   9   6       45.41       55.60      0.84 o 
   2   9   6       28.65       37.34      0.75 o 
   3   9   6        7.58       11.35      0.76 o 
   4   9   6      223.80      213.72      3.19 o 
   5   9   6      159.27      168.32      2.65 o 
   6   9   6       48.32       50.25      1.14 o 
   7   9   6        2.13        1.34      0.42 o 
  -5  10   6        0.56       -0.24      0.44 o 
  -4  10   6        2.05        2.86      0.46 o 
  -3  10   6        7.53        6.68      0.70 o 
  -2  10   6       38.69       45.73      0.97 o 
  -1  10   6      103.74       75.55      1.16 o 
   0  10   6       71.54       75.25      1.12 o 
   1  10   6       15.41       11.29      0.49 o 
   2  10   6        3.43        1.13      0.19 o 
   3  10   6        0.55       -0.27      0.33 o 
   4  10   6        2.50        2.91      0.34 o 
   5  10   6       10.56       11.73      0.57 o 
   6  10   6        0.33        0.58      0.44 o 
  -4  11   6       14.42       18.34      0.87 o 
  -3  11   6       14.96        9.68      0.55 o 
  -2  11   6        0.02        0.68      0.30 o 
  -1  11   6        3.85        8.73      0.42 o 
   0  11   6       48.53       53.01      1.10 o 
   1  11   6       15.05        9.20      0.43 o 
   2  11   6       38.12       45.06      0.85 o 
   3  11   6       31.41       33.93      0.89 o 
   4  11   6       29.74       31.55      1.02 o 
   5  11   6        5.65        5.47      0.54 o 
  -3  12   6       10.67       14.97      0.75 o 
  -2  12   6        6.51        9.84      0.59 o 
  -1  12   6        4.56        1.97      0.29 o 
   0  12   6        8.69       11.03      0.52 o 
   1  12   6        0.29        0.04      0.42 o 
   2  12   6        4.10        5.69      0.39 o 
   3  12   6        0.23       -0.26      0.26 o 
   4  12   6        1.34        0.12      0.26 o 
  -1  13   6        3.93        5.23      0.64 o 
   0  13   6        1.19        1.17      0.50 o 
   1  13   6        3.56        2.13      0.38 o 
   2  13   6        0.21        1.08      0.34 o 
   1  -9   7        0.02       -0.10      0.42 o 
   2  -9   7        0.07       -0.39      0.39 o 
   3  -9   7        1.33        0.96      0.49 o 
  -1  -8   7        0.88        0.40      0.49 o 
   0  -8   7        5.82        6.37      0.61 o 
   1  -8   7        1.50        0.90      0.44 o 
   2  -8   7        0.50        0.40      0.42 o 
   3  -8   7        2.71        1.27      0.45 o 
   4  -8   7        8.33        8.39      0.75 o 
   5  -8   7        0.29       -0.46      0.46 o 
  -2  -7   7        3.99        2.91      0.58 o 
  -1  -7   7        0.06        0.61      0.41 o 
   0  -7   7        4.46        3.10      0.48 o 
   1  -7   7        0.05       -0.04      0.38 o 
   2  -7   7        8.61        9.48      0.62 o 
   3  -7   7        2.66        3.94      0.44 o 
   4  -7   7        1.23        1.02      0.37 o 
   5  -7   7        4.07        2.21      0.58 o 
   6  -7   7        0.28       -0.09      0.70 o 
  -3  -6   7        0.04        0.08      0.47 o 
  -2  -6   7        0.13        0.66      0.41 o 
  -1  -6   7        0.09       -0.15      0.37 o 
   0  -6   7        0.79        0.82      0.34 o 
   1  -6   7        5.95        7.98      0.50 o 
   2  -6   7        0.05        2.28      0.37 o 
   3  -6   7        1.65        0.05      0.26 o 
   4  -6   7        7.20        5.66      0.43 o 
   5  -6   7        4.34        5.20      0.50 o 
   6  -6   7        0.37        0.43      0.44 o 
   7  -6   7        2.45        2.81      0.50 o 
  -4  -5   7        1.08        1.28      0.54 o 
  -3  -5   7        0.09        0.44      0.44 o 
  -2  -5   7        2.55        1.89      0.47 o 
  -1  -5   7       31.67       32.93      0.93 o 
   0  -5   7        0.36       -0.06      0.31 o 
   1  -5   7       57.50       69.72      1.76 o 
   2  -5   7        1.17        0.36      0.26 o 
   3  -5   7        3.00        7.17      0.40 o 
   4  -5   7       16.72       20.38      0.58 o 
   5  -5   7        8.93        6.93      0.50 o 
   6  -5   7        2.64        4.00      0.45 o 
   7  -5   7        1.83        1.02      0.43 o 
   8  -5   7        0.46        0.86      0.66 o 
  -5  -4   7        0.00        0.21      0.53 o 
  -4  -4   7        0.40        0.27      0.44 o 
  -3  -4   7       21.28       25.27      1.09 o 
  -2  -4   7       76.18       80.12      1.71 o 
  -1  -4   7       35.66       35.16      1.19 o 
   0  -4   7       17.83        7.70      0.47 o 
   1  -4   7       51.87       39.92      0.78 o 
   2  -4   7        2.13        7.61      0.41 o 
   3  -4   7       81.93       76.65      1.51 o 
   4  -4   7        6.34        4.23      0.37 o 
   5  -4   7        0.02       -0.11      0.30 o 
   6  -4   7       28.55       28.58      0.90 o 
   7  -4   7       29.58       28.44      0.97 o 
   8  -4   7       43.42       44.65      1.83 o 
  -5  -3   7        6.51        6.27      0.69 o 
  -4  -3   7        5.96        2.21      0.52 o 
  -3  -3   7        4.54        6.33      0.54 o 
  -2  -3   7        4.52        2.59      0.44 o 
  -1  -3   7      225.33      243.03      4.73 o 
   0  -3   7       84.53      104.52      1.62 o 
   1  -3   7       78.14       69.90      1.28 o 
   2  -3   7        9.54        2.29      0.23 o 
   3  -3   7       78.85       83.03      1.09 o 
   4  -3   7        9.73       10.46      0.36 o 
   5  -3   7       18.39       21.62      0.71 o 
   6  -3   7       11.71       14.67      0.67 o 
   7  -3   7        6.10        4.96      0.49 o 
   8  -3   7       10.94       11.87      1.16 o 
   9  -3   7        0.99        0.94      0.60 o 
  -5  -2   7        4.23        2.90      0.56 o 
  -4  -2   7       21.76       24.14      1.03 o 
  -3  -2   7        4.86        7.42      0.53 o 
  -2  -2   7        0.21       -0.32      0.32 o 
  -1  -2   7        1.30        1.42      0.31 o 
   0  -2   7      169.17      159.95      1.88 o 
   1  -2   7        0.34        2.42      0.20 o 
   2  -2   7       13.89       12.64      0.51 o 
   3  -2   7       15.47       14.94      0.55 o 
   4  -2   7       18.35       21.28      0.47 o 
   5  -2   7       10.33       13.06      0.43 o 
   6  -2   7       25.12       22.83      0.90 o 
   7  -2   7       39.66       47.30      1.18 o 
   8  -2   7       10.09        8.98      1.28 o 
   9  -2   7       54.11       59.12      2.06 o 
  -6  -1   7        0.86        1.00      0.64 o 
  -5  -1   7        0.23       -0.04      0.41 o 
  -4  -1   7        7.61        3.58      0.45 o 
  -3  -1   7       43.17       43.62      1.13 o 
  -2  -1   7        6.83        4.95      0.37 o 
  -1  -1   7       16.71       21.30      0.52 o 
   0  -1   7        2.55        3.35      0.21 o 
   1  -1   7       19.46       19.63      0.41 o 
   2  -1   7        0.09        0.23      0.16 o 
   3  -1   7        0.01       -0.09      0.09 o 
   4  -1   7       39.46       43.92      0.74 o 
   5  -1   7        9.11        6.14      0.30 o 
   6  -1   7       35.22       34.34      0.65 o 
   7  -1   7       11.74       16.10      0.68 o 
   8  -1   7        0.10        0.15      0.38 o 
   9  -1   7       34.69       32.93      1.18 o 
  -6   0   7        0.04       -0.43      0.43 o 
  -5   0   7        7.60        9.17      0.73 o 
  -4   0   7        7.29        5.39      0.48 o 
  -3   0   7        2.03        1.49      0.34 o 
  -2   0   7        2.60        6.21      0.34 o 
  -1   0   7       26.34       22.59      0.71 o 
   0   0   7       14.61        7.56      0.27 o 
   1   0   7      116.88      101.87      1.52 o 
   2   0   7       34.29       41.75      0.63 o 
   3   0   7        0.64        2.09      0.16 o 
   4   0   7        5.48       12.90      0.30 o 
   5   0   7       11.16        9.46      0.36 o 
   6   0   7      322.80      333.93      5.11 o 
   7   0   7      132.51      115.43      2.08 o 
   8   0   7       10.90        9.03      0.59 o 
   9   0   7       14.85       16.90      0.98 o 
  -6   1   7       23.92       24.25      1.13 o 
  -5   1   7        1.02        0.20      0.35 o 
  -4   1   7        6.62        7.45      0.51 o 
  -3   1   7       11.03       15.60      0.71 o 
  -2   1   7        1.37        0.72      0.18 o 
  -1   1   7        1.74        2.02      0.19 o 
   0   1   7       89.52      125.04      1.64 o 
   1   1   7      521.34      536.40      5.69 o 
   2   1   7       71.45       68.57      0.85 o 
   3   1   7       68.14       72.98      0.88 o 
   4   1   7      326.84      379.31      4.09 o 
   5   1   7       91.45       76.47      0.97 o 
   6   1   7        8.44       10.33      0.32 o 
   7   1   7       22.18       20.65      0.50 o 
   8   1   7       22.86       20.15      1.28 o 
   9   1   7       10.95       16.28      0.78 o 
  -6   2   7       29.21       30.83      1.28 o 
  -5   2   7       11.00        9.95      0.61 o 
  -4   2   7        6.96        3.41      0.45 o 
  -3   2   7        0.13        2.24      0.31 o 
  -2   2   7        7.47        6.35      0.29 o 
  -1   2   7       18.92       30.40      0.72 o 
   0   2   7        6.21        4.65      0.25 o 
   1   2   7        0.17        0.14      0.16 o 
   2   2   7       74.22       71.91      1.03 o 
   3   2   7        7.94       14.93      0.47 o 
   4   2   7        0.62        0.10      0.12 o 
   5   2   7       29.46       31.30      0.64 o 
   6   2   7      143.37      134.29      2.02 o 
   7   2   7       11.15       10.25      0.70 o 
   8   2   7       19.36       16.44      0.56 o 
   9   2   7        0.20        0.39      0.29 o 
  -6   3   7        1.56        1.54      0.53 o 
  -5   3   7        7.33        3.58      0.45 o 
  -4   3   7       37.38       31.50      0.94 o 
  -3   3   7       10.91        7.54      0.45 o 
  -2   3   7        2.52        2.53      0.21 o 
  -1   3   7       46.77       67.33      1.11 o 
   0   3   7        1.08        2.79      0.22 o 
   1   3   7      230.34      231.55      2.99 o 
   2   3   7        0.62        0.11      0.08 o 
   3   3   7        0.25        4.90      0.58 o 
   4   3   7       14.34        8.63      0.27 o 
   5   3   7        0.72        0.79      0.14 o 
   6   3   7        2.10        2.21      0.23 o 
   7   3   7        7.17        8.06      0.46 o 
   8   3   7       43.74       29.82      1.09 o 
   9   3   7        0.21        0.31      0.42 o 
  -6   4   7        3.65        2.14      0.49 o 
  -5   4   7       28.39       27.43      0.82 o 
  -4   4   7       73.38       88.04      1.75 o 
  -3   4   7        5.48        4.24      0.37 o 
  -2   4   7        8.11       11.76      0.37 o 
  -1   4   7       22.94       38.51      0.85 o 
   0   4   7        7.40        4.37      0.27 o 
   1   4   7       36.35       31.47      0.47 o 
   2   4   7      264.45      256.48      5.54 o 
   3   4   7       64.09       70.13      2.32 o 
   4   4   7        5.28        3.16      0.22 o 
   5   4   7        7.10        6.46      0.30 o 
   6   4   7        1.02        0.59      0.17 o 
   7   4   7       44.68       31.52      0.75 o 
   8   4   7        0.24        1.62      0.54 o 
   9   4   7        6.27        7.85      0.67 o 
  -6   5   7        0.24        0.76      0.39 o 
  -5   5   7       11.21        9.78      0.53 o 
  -4   5   7      146.56      165.85      2.50 o 
  -3   5   7       50.93       56.06      1.09 o 
  -2   5   7       26.32       22.56      0.51 o 
  -1   5   7      111.93       95.44      1.12 o 
   0   5   7      431.50      468.79      5.36 o 
   1   5   7       17.96       20.65      0.37 o 
   2   5   7       54.61       59.15      2.45 o 
   3   5   7        3.72        2.87      0.38 o 
   4   5   7        0.18        0.06      0.30 o 
   5   5   7       11.91       11.22      0.58 o 
   6   5   7        0.07        0.25      0.19 o 
   7   5   7        2.34        0.10      0.23 o 
   8   5   7        0.14       -0.37      0.37 o 
   9   5   7        0.71        0.00      0.58 o 
  -6   6   7        0.40        0.12      0.42 o 
  -5   6   7        0.58       -0.09      0.33 o 
  -4   6   7       48.96       56.42      1.30 o 
  -3   6   7      762.31      786.90      9.91 o 
  -2   6   7      785.86      788.01      8.38 o 
  -1   6   7       34.89       36.88      0.56 o 
   0   6   7       23.75       18.38      0.55 o 
   1   6   7       23.39       26.30      0.53 o 
   2   6   7       46.38       50.56      2.17 o 
   3   6   7      117.58      107.40      2.32 o 
   4   6   7       55.40       49.43      1.38 o 
   5   6   7        0.04        0.25      0.33 o 
   6   6   7       73.73       63.67      1.17 o 
   7   6   7       29.75       27.74      0.77 o 
   8   6   7        5.16        3.36      0.53 o 
  -6   7   7        1.02        0.53      0.41 o 
  -5   7   7       14.88       16.34      0.74 o 
  -4   7   7        1.64        4.30      0.58 o 
  -3   7   7       83.06       80.63      1.61 o 
  -2   7   7        5.01        5.26      0.48 o 
  -1   7   7      234.76      196.72      2.24 o 
   0   7   7       30.72       25.01      0.50 o 
   1   7   7       59.95       54.61      1.19 o 
   2   7   7       57.79       75.79      1.45 o 
   3   7   7      102.21      105.45      2.35 o 
   4   7   7      635.26      642.61     11.24 o 
   5   7   7        2.93        2.60      0.23 o 
   6   7   7      111.07       96.54      1.64 o 
   7   7   7        0.09       -0.05      0.26 o 
   8   7   7        0.55        0.38      0.44 o 
  -5   8   7       32.71       31.81      1.14 o 
  -4   8   7        0.55        0.65      0.39 o 
  -3   8   7        1.59        1.13      0.38 o 
  -2   8   7       36.07       34.05      0.85 o 
  -1   8   7       51.45       55.66      0.79 o 
   0   8   7        1.15        3.31      0.22 o 
   1   8   7       13.77        9.24      0.35 o 
   2   8   7        0.89        4.06      0.27 o 
   3   8   7      209.14      235.86      4.59 o 
   4   8   7      175.99      214.22      4.26 o 
   5   8   7        1.05        0.65      0.35 o 
   6   8   7        6.48        4.86      0.37 o 
   7   8   7        4.41        2.80      0.42 o 
   8   8   7        0.17       -0.12      0.71 o 
  -5   9   7        0.11        0.07      0.42 o 
  -4   9   7        1.36        3.02      0.46 o 
  -3   9   7        1.90        3.70      0.43 o 
  -2   9   7       51.92       49.96      1.20 o 
  -1   9   7       20.42       16.03      0.40 o 
   0   9   7       52.78       43.76      0.74 o 
   1   9   7        0.30        0.10      0.14 o 
   2   9   7      106.94      135.94      2.13 o 
   3   9   7      130.59      134.24      1.90 o 
   4   9   7        6.92        5.26      0.34 o 
   5   9   7       79.33       81.89      1.49 o 
   6   9   7       67.84       68.37      1.36 o 
   7   9   7        7.25        8.61      0.75 o 
  -4  10   7       28.63       35.27      1.14 o 
  -3  10   7        3.55        2.75      0.53 o 
  -2  10   7        0.07        0.02      0.44 o 
  -1  10   7       14.70       12.52      0.43 o 
   0  10   7        5.45        1.41      0.22 o 
   1  10   7       86.78       94.20      1.27 o 
   2  10   7       92.08       81.98      1.34 o 
   3  10   7        8.40       10.81      0.48 o 
   4  10   7       23.28       25.82      0.73 o 
   5  10   7       31.62       37.27      0.92 o 
   6  10   7        8.17        9.10      0.61 o 
  -3  11   7        0.22        1.03      0.36 o 
  -2  11   7        0.05       -0.25      0.25 o 
  -1  11   7        0.10        1.11      0.34 o 
   0  11   7        7.72        8.38      0.44 o 
   1  11   7        3.07        4.10      0.26 o 
   2  11   7       37.20       37.33      0.93 o 
   3  11   7       10.33       11.25      0.67 o 
   4  11   7        1.70        0.60      0.30 o 
   5  11   7        4.24        5.20      0.51 o 
  -2  12   7        4.56        5.08      0.39 o 
  -1  12   7        2.54        2.67      0.43 o 
   0  12   7       16.33       17.43      0.68 o 
   1  12   7        2.93        3.42      0.35 o 
   2  12   7        0.76        0.61      0.40 o 
   3  12   7        4.68        8.63      0.65 o 
   4  12   7        0.67        1.50      0.53 o 
   0  13   7        0.19       -0.13      0.32 o 
   1  13   7        7.73        6.94      0.47 o 
   2  13   7        1.10        0.53      0.26 o 
   1  -8   8        0.07        0.16      0.44 o 
   2  -8   8        3.79        2.73      0.53 o 
   3  -8   8        4.81        4.98      0.61 o 
   4  -8   8        1.79        3.07      0.63 o 
  -1  -7   8        2.30        3.15      0.61 o 
   0  -7   8        1.36        0.74      0.45 o 
   1  -7   8        3.53        5.14      0.56 o 
   2  -7   8        2.38        1.95      0.46 o 
   3  -7   8        0.53        1.30      0.44 o 
   4  -7   8        9.89       13.78      0.86 o 
   5  -7   8        0.68       -0.34      0.57 o 
  -2  -6   8        0.07       -0.33      0.56 o 
  -1  -6   8        0.10        0.07      0.45 o 
   0  -6   8        0.16        0.55      0.42 o 
   1  -6   8        4.53        4.57      0.46 o 
   2  -6   8       16.27       16.28      0.69 o 
   3  -6   8        1.36        2.35      0.39 o 
   4  -6   8        2.16        1.23      0.35 o 
   5  -6   8        0.31        0.22      0.43 o 
   6  -6   8        0.01       -0.42      0.42 o 
  -3  -5   8        0.13        0.29      0.48 o 
  -2  -5   8        2.51        1.77      0.50 o 
  -1  -5   8        0.69        1.53      0.47 o 
   0  -5   8        5.82        5.74      0.52 o 
   1  -5   8       47.34       38.80      1.09 o 
   2  -5   8        2.73        1.86      0.35 o 
   3  -5   8        0.97        1.30      0.31 o 
   4  -5   8        2.22        2.66      0.42 o 
   5  -5   8        4.29        4.16      0.63 o 
   6  -5   8        5.87        6.70      0.65 o 
   7  -5   8       10.28        8.38      0.75 o 
  -4  -4   8        0.05       -0.28      0.47 o 
  -3  -4   8        1.42        0.50      0.45 o 
  -2  -4   8        0.04        0.21      0.41 o 
  -1  -4   8        0.59        1.08      0.40 o 
   0  -4   8        5.01        4.44      0.62 o 
   1  -4   8        3.10        3.00      0.48 o 
   2  -4   8        0.01       -0.25      0.27 o 
   3  -4   8       11.17       11.19      0.57 o 
   4  -4   8       48.43       46.81      1.00 o 
   5  -4   8        0.04        0.31      0.41 o 
   6  -4   8        1.49        2.06      0.47 o 
   7  -4   8        6.01        8.95      0.86 o 
   8  -4   8        1.37        1.45      0.64 o 
  -4  -3   8        0.15       -0.44      0.44 o 
  -3  -3   8        0.29        0.58      0.44 o 
  -2  -3   8        2.87        4.11      0.49 o 
  -1  -3   8      107.39      110.09      2.10 o 
   0  -3   8      136.70      129.73      2.34 o 
   1  -3   8       10.23        9.71      0.49 o 
   2  -3   8       38.57       29.21      0.77 o 
   3  -3   8       11.07       10.72      0.55 o 
   4  -3   8        0.61       -0.12      0.23 o 
   5  -3   8       58.83       56.41      1.27 o 
   6  -3   8        1.01        1.02      0.40 o 
   7  -3   8        7.15       11.16      0.87 o 
   8  -3   8       24.57       22.93      1.06 o 
  -5  -2   8       14.24       15.81      0.94 o 
  -4  -2   8        0.40        1.43      0.57 o 
  -3  -2   8        8.47        8.20      0.57 o 
  -2  -2   8       49.11       66.89      1.51 o 
  -1  -2   8        4.47        4.10      0.51 o 
   0  -2   8       64.78       58.94      1.32 o 
   1  -2   8      471.39      478.47      5.35 o 
   2  -2   8       61.01       70.09      0.98 o 
   3  -2   8        8.93        9.57      0.35 o 
   4  -2   8        0.41        2.07      0.21 o 
   5  -2   8       50.80       56.32      1.31 o 
   6  -2   8       20.47       25.13      0.91 o 
   7  -2   8        7.94        8.86      0.86 o 
   8  -2   8        3.91        3.36      0.62 o 
   9  -2   8        3.41        3.52      0.67 o 
  -5  -1   8        0.09        0.01      0.45 o 
  -4  -1   8        5.07        3.62      0.49 o 
  -3  -1   8        7.08        5.18      0.49 o 
  -2  -1   8       46.43       45.38      1.15 o 
  -1  -1   8       12.92       14.22      0.73 o 
   0  -1   8        0.03       -0.19      0.19 o 
   1  -1   8       38.68       35.90      0.63 o 
   2  -1   8      128.70      114.76      1.37 o 
   3  -1   8        0.54        0.36      0.13 o 
   4  -1   8       47.10       51.96      1.19 o 
   5  -1   8        0.27        0.14      0.17 o 
   6  -1   8       33.96       34.04      1.34 o 
   7  -1   8       32.62       33.93      1.27 o 
   8  -1   8        1.73        0.52      0.40 o 
   9  -1   8        4.78        4.71      0.69 o 
  -5   0   8        1.35        1.60      1.01 o 
  -4   0   8        0.63        1.94      0.40 o 
  -3   0   8        0.10        0.31      0.31 o 
  -2   0   8       29.39       21.69      0.76 o 
  -1   0   8        1.74       -0.03      0.20 o 
   0   0   8        2.16        0.79      0.18 o 
   1   0   8       17.93       15.69      0.41 o 
   2   0   8        3.68        6.30      0.25 o 
   3   0   8        3.53        4.12      0.19 o 
   4   0   8       38.01       42.54      0.60 o 
   5   0   8        5.68        5.59      0.24 o 
   6   0   8        1.15        1.42      0.27 o 
   7   0   8        3.56        4.83      0.45 o 
   8   0   8       95.62       94.08      2.09 o 
   9   0   8        7.68        9.55      0.93 o 
  -5   1   8        6.46        3.39      0.58 o 
  -4   1   8        7.83        4.66      0.48 o 
  -3   1   8        0.42       -0.08      0.30 o 
  -2   1   8        5.04        2.00      0.32 o 
  -1   1   8        4.63        1.43      0.20 o 
   0   1   8        2.53        2.98      0.22 o 
   1   1   8       72.29       65.38      1.44 o 
   2   1   8       31.34       29.84      0.48 o 
   3   1   8       24.29       25.58      0.42 o 
   4   1   8      105.68      115.53      1.51 o 
   5   1   8       26.47       27.39      0.45 o 
   6   1   8        4.93        3.99      0.42 o 
   7   1   8        9.21        9.48      0.45 o 
   8   1   8       22.74       22.30      0.92 o 
   9   1   8       56.05       59.17      2.99 o 
  -5   2   8        0.94        1.75      0.46 o 
  -4   2   8        1.08        0.82      0.39 o 
  -3   2   8       12.95       13.48      0.61 o 
  -2   2   8        5.65        5.31      0.52 o 
  -1   2   8        0.60        0.63      0.17 o 
   0   2   8        0.71        0.46      0.14 o 
   1   2   8      111.34       95.69      1.16 o 
   2   2   8       49.23       60.75      0.94 o 
   3   2   8        9.34       11.46      0.33 o 
   4   2   8       34.94       40.29      0.66 o 
   5   2   8      103.09       91.62      1.42 o 
   6   2   8       41.97       35.31      1.02 o 
   7   2   8        9.36        7.99      0.46 o 
   8   2   8       17.22       13.68      0.94 o 
   9   2   8        0.00        1.41      0.58 o 
  -6   3   8        4.95        5.02      0.82 o 
  -5   3   8       12.67       10.55      0.74 o 
  -4   3   8        1.27        1.79      0.38 o 
  -3   3   8       15.56       12.33      0.58 o 
  -2   3   8        0.34        2.07      0.27 o 
  -1   3   8       15.83       12.62      0.40 o 
   0   3   8      153.05      159.01      1.84 o 
   1   3   8       65.58       76.34      1.42 o 
   2   3   8       14.56       15.69      0.34 o 
   3   3   8        7.18        7.96      0.32 o 
   4   3   8        6.61        8.97      0.29 o 
   5   3   8       11.37       10.28      0.32 o 
   6   3   8       27.03       28.43      0.65 o 
   7   3   8       35.62       29.34      0.75 o 
   8   3   8        2.34        3.72      0.50 o 
   9   3   8        0.25        0.03      0.43 o 
  -6   4   8        7.61        7.51      0.70 o 
  -5   4   8        2.27        2.99      0.46 o 
  -4   4   8       40.16       38.16      1.22 o 
  -3   4   8       43.72       36.40      1.57 o 
  -2   4   8       57.96       40.69      1.02 o 
  -1   4   8        1.27        0.44      0.16 o 
   0   4   8       85.84       79.98      1.00 o 
   1   4   8       31.35       28.53      0.53 o 
   2   4   8       43.67       47.43      1.76 o 
   3   4   8       30.36       31.98      1.73 o 
   4   4   8        0.10        0.36      0.20 o 
   5   4   8      129.44      120.34      1.82 o 
   6   4   8        5.58        5.03      0.40 o 
   7   4   8        0.65        0.94      0.30 o 
   8   4   8       10.44        8.05      0.63 o 
   9   4   8        7.25        7.00      0.66 o 
  -5   5   8        6.28        7.83      0.57 o 
  -4   5   8        6.27        8.98      0.55 o 
  -3   5   8        0.07        0.65      0.36 o 
  -2   5   8        4.50        4.60      0.28 o 
  -1   5   8       84.52       99.06      1.17 o 
   0   5   8      104.10      105.26      1.38 o 
   1   5   8       16.06       10.63      0.25 o 
   2   5   8      245.48      260.07      7.43 o 
   3   5   8       58.14       55.10      2.59 o 
   4   5   8       24.05       21.85      1.10 o 
   5   5   8       18.24       13.45      0.87 o 
   6   5   8       34.78       33.82      0.74 o 
   7   5   8       42.47       38.05      0.98 o 
   8   5   8        7.81        5.46      0.56 o 
   9   5   8        1.15        1.17      0.49 o 
  -5   6   8       16.07       21.05      0.94 o 
  -4   6   8        4.80        8.40      0.69 o 
  -3   6   8      546.47      595.41      8.57 o 
  -2   6   8       17.88       19.35      0.57 o 
  -1   6   8      428.86      429.53      4.64 o 
   0   6   8       33.82       32.54      0.58 o 
   1   6   8        1.95        4.44      0.26 o 
   2   6   8        4.36        7.09      1.13 o 
   3   6   8       34.58       33.51      1.14 o 
   4   6   8      677.06      649.94     11.34 o 
   5   6   8       22.85       22.04      0.91 o 
   6   6   8        7.24        5.93      0.32 o 
   7   6   8        0.07        0.01      0.27 o 
   8   6   8        0.47       -0.20      0.39 o 
  -5   7   8        1.54        2.57      0.51 o 
  -4   7   8       20.14       28.95      1.03 o 
  -3   7   8        0.07       -0.36      0.36 o 
  -2   7   8       50.04       47.73      1.16 o 
  -1   7   8       39.28       30.37      0.55 o 
   0   7   8        3.02        2.42      0.28 o 
   1   7   8        4.61        0.07      0.23 o 
   2   7   8        5.08        6.72      0.57 o 
   3   7   8      253.06      248.54      4.95 o 
   4   7   8       11.46       12.29      1.43 o 
   5   7   8        4.21        3.93      0.52 o 
   6   7   8        0.01       -0.08      0.21 o 
   7   7   8        0.31       -0.18      0.25 o 
   8   7   8        0.06       -0.26      0.40 o 
  -5   8   8        0.81        0.34      0.61 o 
  -4   8   8        2.54        4.33      0.76 o 
  -3   8   8        3.01        1.17      0.37 o 
  -2   8   8      141.52      152.58      2.81 o 
  -1   8   8        0.18        0.10      0.25 o 
   0   8   8      103.85       84.00      1.31 o 
   1   8   8      105.03      100.08      1.82 o 
   2   8   8       14.88       15.54      0.53 o 
   3   8   8       15.99       17.63      0.91 o 
   4   8   8      148.81      160.41      3.40 o 
   5   8   8       31.73       29.89      1.49 o 
   6   8   8       75.26       77.93      1.44 o 
   7   8   8        6.44        7.10      0.48 o 
  -4   9   8        3.38        5.79      0.54 o 
  -3   9   8       12.54       13.35      0.65 o 
  -2   9   8       15.91       20.53      0.72 o 
  -1   9   8        3.62        6.68      0.46 o 
   0   9   8       46.06       61.21      1.05 o 
   1   9   8        0.55        1.96      0.28 o 
   2   9   8        0.56       -0.19      0.19 o 
   3   9   8        7.67        8.23      0.41 o 
   4   9   8        0.56        0.49      0.49 o 
   5   9   8        2.73        2.87      0.34 o 
   6   9   8        7.09        6.14      0.40 o 
   7   9   8        0.02        0.06      0.35 o 
  -4  10   8        3.85        4.44      0.51 o 
  -3  10   8        0.06       -0.32      0.32 o 
  -2  10   8        0.17        0.79      0.29 o 
  -1  10   8        0.27        1.30      0.46 o 
   0  10   8       11.54       17.48      0.73 o 
   1  10   8       24.16       17.15      0.67 o 
   2  10   8       83.59       90.19      1.85 o 
   3  10   8       76.06       78.94      1.28 o 
   4  10   8        1.34        1.19      0.27 o 
   5  10   8        0.45        1.97      0.30 o 
   6  10   8       29.88       33.72      0.91 o 
  -3  11   8        0.06       -0.06      0.32 o 
  -2  11   8        3.61        0.78      0.28 o 
  -1  11   8        1.00       -0.31      0.31 o 
   0  11   8       47.37       52.86      1.20 o 
   1  11   8        0.26       -0.22      0.41 o 
   2  11   8       16.41       17.36      0.74 o 
   3  11   8        0.46       -0.04      0.26 o 
   4  11   8        0.84        1.19      0.29 o 
   5  11   8        0.00        0.37      0.27 o 
  -1  12   8        0.03       -0.35      0.45 o 
   0  12   8        0.17        0.16      0.32 o 
   1  12   8        0.59        1.28      0.42 o 
   2  12   8        2.21        5.41      0.55 o 
   3  12   8        0.57        1.92      0.46 o 
   4  12   8       11.30        6.78      0.60 o 
   1  -7   9        0.85        1.32      0.58 o 
   2  -7   9        1.28        2.95      0.61 o 
   3  -7   9        0.08        0.01      0.59 o 
   4  -7   9        0.06        0.45      0.60 o 
  -1  -6   9        1.06        0.34      0.49 o 
   0  -6   9        0.89        1.54      0.55 o 
   1  -6   9        5.89        6.92      0.98 o 
   2  -6   9        7.34        4.78      0.53 o 
   3  -6   9        2.05        0.96      0.48 o 
   4  -6   9        0.49        0.35      0.45 o 
   5  -6   9        1.65        2.08      0.55 o 
  -2  -5   9        0.66        0.71      0.52 o 
  -1  -5   9        0.64        0.49      0.47 o 
   0  -5   9        4.26        5.00      0.55 o 
   1  -5   9        0.49        0.23      0.39 o 
   2  -5   9        3.43        1.97      0.42 o 
   3  -5   9        1.22        0.72      0.43 o 
   4  -5   9        0.39        0.29      0.41 o 
   5  -5   9        0.06        0.29      0.43 o 
   6  -5   9        1.15        0.67      0.66 o 
  -3  -4   9        5.83        6.52      0.72 o 
  -2  -4   9        0.97        1.72      0.58 o 
  -1  -4   9        1.83        2.49      0.62 o 
   0  -4   9        0.60        0.81      0.39 o 
   1  -4   9       19.27       14.88      0.70 o 
   2  -4   9        0.01        1.76      0.39 o 
   3  -4   9       13.97       12.21      0.55 o 
   4  -4   9        0.62        1.42      0.43 o 
   5  -4   9        4.41        5.71      0.65 o 
   6  -4   9        0.16        0.39      0.49 o 
   7  -4   9        0.02        0.40      0.53 o 
  -3  -3   9        0.15        0.04      0.46 o 
  -2  -3   9        0.34        0.32      0.38 o 
  -1  -3   9       10.70       13.32      0.68 o 
   0  -3   9        1.33        0.80      0.38 o 
   1  -3   9        8.04       13.20      0.81 o 
   2  -3   9        0.04        0.48      0.30 o 
   3  -3   9        0.17        0.40      0.28 o 
   4  -3   9       13.50       12.43      0.72 o 
   5  -3   9        0.07        0.72      0.38 o 
   6  -3   9        5.67        7.98      0.74 o 
   7  -3   9       15.87       13.68      0.94 o 
   8  -3   9       10.04       12.74      0.93 o 
  -4  -2   9        0.00       -0.54      0.54 o 
  -3  -2   9        0.21       -0.14      0.35 o 
  -2  -2   9        0.62        0.44      0.37 o 
  -1  -2   9        3.92        4.63      0.58 o 
   0  -2   9       78.90       77.82      1.95 o 
   1  -2   9       27.98       23.69      0.81 o 
   2  -2   9       14.71       14.85      0.68 o 
   3  -2   9        0.73        0.94      0.27 o 
   4  -2   9       13.52       20.18      1.02 o 
   5  -2   9        1.76        0.09      0.38 o 
   6  -2   9        0.69        1.92      0.49 o 
   7  -2   9       32.07       34.74      1.92 o 
   8  -2   9        2.12        1.68      0.47 o 
  -4  -1   9        0.92        0.92      0.48 o 
  -3  -1   9        8.08        6.48      0.55 o 
  -2  -1   9        5.34        9.21      0.58 o 
  -1  -1   9        0.10       -0.30      0.30 o 
   0  -1   9       76.24       87.11      1.70 o 
   1  -1   9       91.55       96.32      2.34 o 
   2  -1   9       49.04       48.81      0.91 o 
   3  -1   9       21.26       22.05      0.51 o 
   4  -1   9        1.56        3.11      0.26 o 
   5  -1   9        5.81        5.16      0.51 o 
   6  -1   9       15.65       13.78      1.49 o 
   7  -1   9       26.98       30.20      1.18 o 
   8  -1   9        0.14       -0.09      0.37 o 
  -4   0   9        4.16        5.17      0.54 o 
  -3   0   9       24.62       24.45      0.89 o 
  -2   0   9        7.28        6.11      0.48 o 
  -1   0   9        0.11       -0.27      0.27 o 
   0   0   9        3.78        4.46      0.46 o 
   1   0   9        2.28        1.62      0.23 o 
   2   0   9       35.20       36.19      0.65 o 
   3   0   9       47.06       47.90      0.70 o 
   4   0   9       88.27       91.02      1.18 o 
   5   0   9        0.26        0.78      0.17 o 
   6   0   9       11.45       13.34      0.52 o 
   7   0   9       10.52        7.57      0.57 o 
   8   0   9        4.07        3.04      0.39 o 
   9   0   9        0.40        0.12      0.36 o 
  -5   1   9        2.82        2.50      0.68 o 
  -4   1   9        0.15       -0.39      0.39 o 
  -3   1   9       18.03       11.06      0.61 o 
  -2   1   9        7.47        7.01      0.47 o 
  -1   1   9        0.00       -0.27      0.27 o 
   0   1   9        2.27        0.80      0.16 o 
   1   1   9       30.42       39.98      0.68 o 
   2   1   9       36.57       33.60      0.60 o 
   3   1   9        0.37       -0.09      0.12 o 
   4   1   9       44.32       42.57      0.87 o 
   5   1   9        1.62        0.67      0.18 o 
   6   1   9        0.27        0.23      0.32 o 
   7   1   9        0.41        0.39      0.49 o 
   8   1   9       28.41       26.75      1.10 o 
   9   1   9        0.49        0.61      1.27 o 
  -5   2   9        2.14        0.48      0.82 o 
  -4   2   9        5.58        4.91      0.57 o 
  -3   2   9        6.50        7.27      0.59 o 
  -2   2   9       13.41        6.48      0.46 o 
  -1   2   9        0.05        0.10      0.25 o 
   0   2   9       61.63       71.43      1.09 o 
   1   2   9       49.06       46.79      0.69 o 
   2   2   9       19.03       14.59      0.42 o 
   3   2   9        0.02        0.16      0.16 o 
   4   2   9       45.04       39.10      1.00 o 
   5   2   9        3.61        3.08      0.28 o 
   6   2   9        5.74        7.14      0.69 o 
   7   2   9        0.22        0.12      0.33 o 
   8   2   9       12.32        7.91      0.79 o 
   9   2   9        0.34        1.23      0.65 o 
  -5   3   9        0.33        0.35      0.46 o 
  -4   3   9        3.62        4.03      0.55 o 
  -3   3   9        2.44        2.23      0.44 o 
  -2   3   9       15.80       22.07      0.84 o 
  -1   3   9       12.48       16.59      0.48 o 
   0   3   9       10.49        4.64      0.23 o 
   1   3   9       59.99       47.36      0.72 o 
   2   3   9        7.05        3.36      0.20 o 
   3   3   9        4.92        5.26      0.23 o 
   4   3   9        0.02        0.46      0.20 o 
   5   3   9        0.99        1.28      0.22 o 
   6   3   9        1.01        0.73      0.33 o 
   7   3   9        0.02        0.33      0.31 o 
   8   3   9        1.44        2.66      0.59 o 
   9   3   9        0.51        0.50      0.56 o 
  -5   4   9       10.15       11.28      0.92 o 
  -4   4   9       19.05       17.76      0.89 o 
  -3   4   9       31.98       39.74      1.24 o 
  -2   4   9       15.42       19.21      1.75 o 
  -1   4   9        0.33        1.18      0.27 o 
   0   4   9       63.43       61.21      0.84 o 
   1   4   9       68.03       79.30      1.20 o 
   2   4   9       34.83       32.39      0.97 o 
   3   4   9        3.87        4.37      0.24 o 
   4   4   9       15.40       14.79      1.23 o 
   5   4   9        0.00        0.16      0.24 o 
   6   4   9        0.18       -0.12      0.19 o 
   7   4   9       86.47       71.70      1.53 o 
   8   4   9        0.73        0.45      0.41 o 
  -5   5   9       15.36       14.49      0.81 o 
  -4   5   9        1.69        0.97      0.43 o 
  -3   5   9       95.01       98.10      2.10 o 
  -2   5   9      173.73      175.16      2.83 o 
  -1   5   9       92.72      102.74      1.42 o 
   0   5   9       34.84       43.13      0.87 o 
   1   5   9        1.92        4.40      0.22 o 
   2   5   9        3.28        2.44      0.27 o 
   3   5   9       11.55       12.23      1.30 o 
   4   5   9        0.10       -0.40      0.40 o 
   5   5   9       46.73       48.70      1.58 o 
   6   5   9       55.69       46.75      1.10 o 
   7   5   9       40.90       39.60      1.01 o 
   8   5   9        0.01       -0.37      0.37 o 
  -5   6   9        2.35        2.80      0.53 o 
  -4   6   9        9.95       11.84      0.75 o 
  -3   6   9        6.45        2.06      0.62 o 
  -2   6   9        2.05        4.96      0.49 o 
  -1   6   9       11.45       13.76      0.57 o 
   0   6   9      214.72      208.52      3.13 o 
   1   6   9      286.01      285.13      8.53 o 
   2   6   9        2.88        1.51      0.24 o 
   3   6   9       86.05       80.14      2.73 o 
   4   6   9      319.07      335.28      6.22 o 
   5   6   9       14.95       15.35      0.81 o 
   6   6   9       72.70       69.48      1.53 o 
   7   6   9        1.44        1.50      0.29 o 
   8   6   9        7.43        5.46      0.82 o 
  -4   7   9       13.41       13.28      0.73 o 
  -3   7   9       89.86       93.66      2.15 o 
  -2   7   9       52.41       68.97      1.51 o 
  -1   7   9       26.19       25.27      0.78 o 
   0   7   9        1.51        5.25      0.30 o 
   1   7   9       14.59       10.76      0.94 o 
   2   7   9       66.51       63.28      2.14 o 
   3   7   9      146.96      154.74      3.28 o 
   4   7   9      253.55      300.30      5.70 o 
   5   7   9        0.97        0.92      0.43 o 
   6   7   9       39.62       43.16      1.05 o 
   7   7   9        0.23        0.08      0.26 o 
   8   7   9        0.75        0.21      0.42 o 
  -4   8   9        3.00        2.25      0.45 o 
  -3   8   9        0.00       -0.33      0.33 o 
  -2   8   9        3.99        3.63      0.37 o 
  -1   8   9       24.51       23.17      0.92 o 
   0   8   9      285.38      273.96      4.00 o 
   1   8   9        5.65        2.79      0.34 o 
   2   8   9       21.36       32.70      0.86 o 
   3   8   9       22.18       26.48      1.12 o 
   4   8   9       38.11       26.30      1.14 o 
   5   8   9       39.45       42.50      1.57 o 
   6   8   9        3.76        3.88      0.28 o 
   7   8   9        0.04       -0.13      0.28 o 
  -3   9   9        5.33        2.52      0.47 o 
  -2   9   9       30.03       44.11      1.08 o 
  -1   9   9        1.99        2.65      0.43 o 
   0   9   9       18.55       21.82      0.58 o 
   1   9   9      103.71      106.65      2.42 o 
   2   9   9       40.70       26.20      0.67 o 
   3   9   9       58.50       76.27      2.04 o 
   4   9   9        0.47        0.00      0.41 o 
   5   9   9       10.33       12.84      1.01 o 
   6   9   9       27.83       29.82      1.21 o 
   7   9   9        0.28        1.15      0.42 o 
  -3  10   9        4.74        5.10      0.46 o 
  -2  10   9       23.89       23.49      0.71 o 
  -1  10   9        2.88        5.09      0.52 o 
   0  10   9       45.99       46.47      0.83 o 
   1  10   9        0.04        0.09      0.30 o 
   2  10   9        1.70        1.08      0.27 o 
   3  10   9        3.79        4.09      0.33 o 
   4  10   9        2.40        3.54      0.24 o 
   5  10   9        2.76        2.14      0.27 o 
   6  10   9        1.08        0.12      0.27 o 
  -2  11   9       11.72       13.96      0.87 o 
  -1  11   9        1.56        0.27      0.38 o 
   0  11   9       13.59       16.27      0.65 o 
   1  11   9        4.22        7.39      0.46 o 
   2  11   9        0.98        0.68      0.29 o 
   3  11   9       10.78        9.72      0.59 o 
   4  11   9        1.20        4.53      0.42 o 
   5  11   9        0.36        0.66      0.27 o 
   0  12   9        0.00       -0.35      0.37 o 
   1  12   9        1.84        1.64      0.47 o 
   2  12   9        2.23        2.38      0.46 o 
   3  12   9        0.06        0.20      0.31 o 
   2  -6  10        0.66        0.32      1.45 o 
   3  -6  10        1.83        3.34      0.74 o 
   0  -5  10        0.12        0.66      0.61 o 
   1  -5  10        3.06        2.33      0.56 o 
   2  -5  10        3.09        2.79      0.54 o 
   3  -5  10        0.20       -0.13      0.44 o 
   4  -5  10        4.62        3.95      0.84 o 
   5  -5  10        1.58        0.69      1.17 o 
  -1  -4  10        2.49        2.53      1.02 o 
   0  -4  10        5.84        3.82      0.58 o 
   1  -4  10       10.41       11.42      0.78 o 
   2  -4  10        0.16        0.13      0.45 o 
   3  -4  10       12.42       11.40      0.75 o 
   4  -4  10        0.04        0.07      0.54 o 
   5  -4  10        0.45        0.08      0.50 o 
   6  -4  10        4.68        5.76      0.74 o 
  -2  -3  10        0.61        0.43      0.54 o 
  -1  -3  10        0.81       -0.11      0.46 o 
   0  -3  10       17.88       18.14      1.35 o 
   1  -3  10       48.24       52.77      3.25 o 
   2  -3  10       13.81       13.46      0.77 o 
   3  -3  10        9.94       10.63      0.67 o 
   4  -3  10        2.37        0.61      0.47 o 
   5  -3  10        1.84        3.33      0.59 o 
   6  -3  10        0.59        0.97      0.52 o 
   7  -3  10        2.75        2.45      0.59 o 
  -3  -2  10        3.53        4.74      0.75 o 
  -2  -2  10        0.00        0.00      0.43 o 
  -1  -2  10        2.04        2.64      0.52 o 
   0  -2  10        4.17        7.26      0.63 o 
   1  -2  10       31.19       34.55      1.70 o 
   2  -2  10        5.20        5.51      0.55 o 
   3  -2  10       10.54       14.14      1.01 o 
   4  -2  10        0.77       -0.29      0.40 o 
   5  -2  10        0.90        1.27      0.87 o 
   6  -2  10       20.58       25.45      1.17 o 
   7  -2  10        6.84        5.55      1.05 o 
  -3  -1  10        3.71        4.13      0.59 o 
  -2  -1  10        2.12        0.73      0.43 o 
  -1  -1  10        2.02        3.23      0.50 o 
   0  -1  10        0.99        1.25      0.42 o 
   1  -1  10       18.81       24.68      0.95 o 
   2  -1  10       88.77       81.71      1.63 o 
   3  -1  10       14.91       11.92      0.56 o 
   4  -1  10        5.59        8.46      0.92 o 
   5  -1  10        8.05        7.70      1.12 o 
   6  -1  10       10.85       11.79      2.10 o 
   7  -1  10       10.79       11.90      0.76 o 
   8  -1  10        4.44        3.47      0.52 o 
  -3   0  10        0.12        1.05      0.58 o 
  -2   0  10        6.22        5.84      0.58 o 
  -1   0  10        2.87        2.98      0.47 o 
   0   0  10        7.33        9.10      0.59 o 
   1   0  10        8.81        6.79      0.57 o 
   2   0  10       15.36       20.61      0.88 o 
   3   0  10       79.73       81.09      1.34 o 
   4   0  10        1.81        2.07      0.35 o 
   5   0  10        1.12        1.34      0.24 o 
   6   0  10        1.06        1.07      0.22 o 
   7   0  10        1.37        1.58      0.30 o 
   8   0  10       19.47       19.56      1.68 o 
  -4   1  10        4.93        3.72      0.59 o 
  -3   1  10       11.32       13.45      0.79 o 
  -2   1  10        0.15        0.59      0.39 o 
  -1   1  10        5.74        2.45      0.42 o 
   0   1  10       10.83       16.98      0.84 o 
   1   1  10       20.35       15.56      0.56 o 
   2   1  10       19.98       25.66      0.52 o 
   3   1  10       50.70       51.82      0.94 o 
   4   1  10      103.90      115.89      1.98 o 
   5   1  10       23.63       19.34      0.70 o 
   6   1  10        0.19       -0.41      0.50 o 
   7   1  10        3.54        4.45      0.85 o 
   8   1  10       15.99       14.67      1.05 o 
  -4   2  10        0.00        0.07      0.54 o 
  -3   2  10        3.55        4.69      0.55 o 
  -2   2  10        3.15        5.68      0.53 o 
  -1   2  10       47.21       38.46      1.14 o 
   0   2  10        5.79        5.64      0.45 o 
   1   2  10        0.36        0.33      0.18 o 
   2   2  10        1.16        0.52      0.22 o 
   3   2  10       67.14       62.78      2.18 o 
   4   2  10        0.25        0.02      0.22 o 
   5   2  10        5.80        5.66      0.60 o 
   6   2  10        9.91        9.42      0.64 o 
   7   2  10       10.48       10.56      0.85 o 
   8   2  10        4.90        5.71      0.84 o 
  -4   3  10        5.20        5.51      0.82 o 
  -3   3  10       50.67       51.76      1.80 o 
  -2   3  10       28.18       22.79      1.08 o 
  -1   3  10        0.23        0.07      0.47 o 
   0   3  10      123.40      106.69      1.81 o 
   1   3  10       73.51       66.30      1.55 o 
   2   3  10       13.40       15.63      0.55 o 
   3   3  10       15.77       12.37      0.60 o 
   4   3  10        6.34        6.09      0.43 o 
   5   3  10       49.80       49.70      1.16 o 
   6   3  10        3.78        2.31      0.66 o 
   7   3  10        8.00        9.04      0.58 o 
   8   3  10        3.31        1.40      0.44 o 
  -4   4  10        0.00       -0.46      0.50 o 
  -3   4  10        8.74        9.14      0.80 o 
  -2   4  10      144.16      140.50      3.40 o 
  -1   4  10       22.18       17.27      0.81 o 
   0   4  10        0.04       -0.04      0.18 o 
   1   4  10        3.94        7.06      0.40 o 
   2   4  10        5.13        6.61      0.33 o 
   3   4  10        1.81        2.80      0.30 o 
   4   4  10        0.00       -0.06      0.21 o 
   5   4  10       67.65       69.15      1.45 o 
   6   4  10       34.55       40.73      1.09 o 
   7   4  10        2.21        1.34      0.35 o 
   8   4  10        3.00        3.18      0.73 o 
  -4   5  10        5.35        4.00      0.55 o 
  -3   5  10       34.23       35.41      1.12 o 
  -2   5  10       12.43       13.86      0.67 o 
  -1   5  10       46.20       53.59      1.22 o 
   0   5  10        5.79        6.32      0.38 o 
   1   5  10        0.48        0.86      0.19 o 
   2   5  10        3.90        4.93      0.50 o 
   3   5  10        7.50        6.49      0.40 o 
   4   5  10      268.92      297.78     13.47 o 
   5   5  10       43.82       39.71      1.53 o 
   6   5  10        0.52        0.37      0.24 o 
   7   5  10       19.72       17.04      0.65 o 
   8   5  10        0.33        0.05      0.40 o 
  -4   6  10        8.90       11.58      0.72 o 
  -3   6  10       10.30       11.10      0.75 o 
  -2   6  10        0.25       -0.11      0.30 o 
  -1   6  10       11.59       13.70      0.44 o 
   0   6  10        6.20        8.15      0.39 o 
   1   6  10       11.39        9.02      0.67 o 
   2   6  10        8.85        6.96      0.82 o 
   3   6  10       38.40       45.81      2.66 o 
   4   6  10        0.01       -0.23      0.53 o 
   5   6  10       16.66       15.82      0.84 o 
   6   6  10       21.16       20.89      0.99 o 
   7   6  10        0.56        0.90      0.24 o 
   8   6  10        1.13        1.03      0.91 o 
  -3   7  10        5.88        4.86      0.55 o 
  -2   7  10        0.45        0.15      0.29 o 
  -1   7  10       61.57       65.59      1.98 o 
   0   7  10       67.28       69.39      1.66 o 
   1   7  10       55.64       58.81      2.61 o 
   2   7  10        3.67        1.07      0.42 o 
   3   7  10      120.16      127.72      2.88 o 
   4   7  10       73.77       75.48      2.00 o 
   5   7  10       20.84       21.12      1.01 o 
   6   7  10       36.29       40.10      1.49 o 
   7   7  10        1.99        1.53      0.33 o 
  -3   8  10        8.90       11.21      0.63 o 
  -2   8  10        0.46        0.82      0.28 o 
  -1   8  10       22.68       16.74      0.89 o 
   0   8  10       18.88       12.48      0.45 o 
   1   8  10      103.55      110.96      2.68 o 
   2   8  10       42.22       39.04      2.30 o 
   3   8  10       10.94       10.08      0.77 o 
   4   8  10       32.89       37.96      1.60 o 
   5   8  10        3.51        7.99      0.71 o 
   6   8  10        9.95       11.06      1.32 o 
   7   8  10        0.02       -0.13      0.26 o 
  -3   9  10        5.64        6.52      0.50 o 
  -2   9  10        4.37        5.16      0.38 o 
  -1   9  10       47.90       61.75      3.33 o 
   0   9  10       22.37       28.90      0.66 o 
   1   9  10        7.65       11.22      0.68 o 
   2   9  10        7.23       11.21      0.56 o 
   3   9  10       20.78       18.80      1.18 o 
   4   9  10       25.73       30.56      1.64 o 
   5   9  10        0.00       -0.46      0.46 o 
   6   9  10        7.16        7.62      0.74 o 
  -2  10  10        4.92        3.23      0.53 o 
  -1  10  10       12.07       11.15      0.69 o 
   0  10  10        5.34        6.13      0.44 o 
   1  10  10        8.51        8.15      0.51 o 
   2  10  10       36.68       33.50      0.84 o 
   3  10  10        1.73        0.24      0.26 o 
   4  10  10        1.29        1.48      0.55 o 
   5  10  10        0.01       -0.28      0.48 o 
  -1  11  10        0.17       -0.41      0.41 o 
   0  11  10       23.66       27.43      1.63 o 
   1  11  10        1.84        1.93      1.07 o 
   2  11  10        0.10        0.04      0.31 o 
   3  11  10        4.70        6.43      0.43 o 
   4  11  10        1.23        0.74      0.24 o 
   1  -4  11        0.91        1.22      0.75 o 
   2  -4  11        0.00        1.02      0.60 o 
   3  -4  11        0.27        0.02      0.58 o 
   4  -4  11        0.59       -0.46      0.54 o 
   5  -4  11        4.81        8.07      0.82 o 
   0  -3  11        6.79        7.02      0.69 o 
   1  -3  11        1.44        2.89      0.66 o 
   2  -3  11        3.59        5.05      0.71 o 
   3  -3  11        0.02        0.08      0.49 o 
   4  -3  11        0.58        0.05      0.49 o 
   5  -3  11        0.64        0.42      0.49 o 
   6  -3  11        0.01       -0.23      0.46 o 
  -1  -2  11        2.99        4.69      0.74 o 
   0  -2  11        0.35        0.03      0.50 o 
   1  -2  11        0.16       -0.17      0.50 o 
   2  -2  11        8.98       10.78      0.83 o 
   3  -2  11        7.20        6.27      0.66 o 
   4  -2  11        5.57        5.58      0.62 o 
   5  -2  11        0.02        0.36      0.46 o 
   6  -2  11        2.25        1.17      0.48 o 
   7  -2  11        0.19        0.50      0.47 o 
  -2  -1  11        0.05       -0.42      0.52 o 
  -1  -1  11        3.90        3.92      0.66 o 
   0  -1  11        0.02        0.34      0.51 o 
   1  -1  11        1.63        0.68      0.49 o 
   2  -1  11        9.99       14.32      0.88 o 
   3  -1  11        9.19        9.61      0.71 o 
   4  -1  11       12.94       15.18      0.85 o 
   5  -1  11        1.54        2.17      0.79 o 
   6  -1  11        6.46        5.50      0.54 o 
   7  -1  11        5.27        6.31      0.56 o 
  -2   0  11        0.03        0.34      0.51 o 
  -1   0  11        0.34        0.61      0.80 o 
   0   0  11        0.16       -0.39      0.39 o 
   1   0  11        0.02       -0.01      0.87 o 
   2   0  11       42.39       35.14      1.25 o 
   3   0  11        3.17        3.20      0.39 o 
   4   0  11        3.89        3.13      0.40 o 
   5   0  11        3.86        4.71      0.39 o 
   6   0  11        5.75        7.30      1.07 o 
   7   0  11        0.34        0.88      0.73 o 
  -3   1  11        5.04        5.20      0.77 o 
  -2   1  11        0.08        0.47      0.72 o 
  -1   1  11        3.60        3.83      0.58 o 
   0   1  11        6.08       11.62      0.78 o 
   1   1  11        3.16        0.47      0.39 o 
   2   1  11       22.76       33.97      1.12 o 
   3   1  11       11.39       13.97      0.45 o 
   4   1  11       54.06       50.46      2.35 o 
   5   1  11       12.13       12.18      1.18 o 
   6   1  11        0.01       -0.42      0.55 o 
   7   1  11        3.92        2.85      0.83 o 
   8   1  11        3.82        3.94      0.93 o 
  -3   2  11        2.01        1.19      0.71 o 
  -2   2  11        0.34        0.34      0.49 o 
  -1   2  11        0.03        0.38      0.45 o 
   0   2  11        1.19        4.02      0.63 o 
   1   2  11       18.25       16.67      0.76 o 
   2   2  11       14.52       14.61      0.51 o 
   3   2  11       40.68       47.54      1.29 o 
   4   2  11        3.03        3.43      0.49 o 
   5   2  11        4.38        3.27      0.33 o 
   6   2  11        4.21        4.55      0.78 o 
   7   2  11        0.05       -0.56      0.59 o 
   8   2  11        1.78        0.90      0.61 o 
  -3   3  11        5.30        6.85      0.75 o 
  -2   3  11       28.32       32.82      1.36 o 
  -1   3  11        5.37        8.10      0.64 o 
   0   3  11        5.70        4.14      0.53 o 
   1   3  11        0.05        1.03      0.26 o 
   2   3  11        4.36        2.51      0.33 o 
   3   3  11        9.21        8.90      0.45 o 
   4   3  11        8.06        7.89      0.92 o 
   5   3  11       33.11       37.91      1.24 o 
   6   3  11        3.18        4.33      0.48 o 
   7   3  11       16.89       13.02      3.05 o 
   8   3  11        2.07        2.71      0.62 o 
  -3   4  11       20.99       23.95      1.21 o 
  -2   4  11       60.45       55.95      1.78 o 
  -1   4  11        0.00        0.56      0.41 o 
   0   4  11        9.39        9.56      0.41 o 
   1   4  11        0.79        0.20      0.35 o 
   2   4  11       11.73        8.04      0.55 o 
   3   4  11        0.27        0.01      0.27 o 
   4   4  11       28.33       30.89      1.34 o 
   5   4  11       86.25       84.53      1.77 o 
   6   4  11       11.61       11.08      0.59 o 
   7   4  11        0.14        0.00      0.32 o 
   8   4  11        4.38        4.17      0.52 o 
  -3   5  11        1.31        0.83      0.43 o 
  -2   5  11        0.01       -0.46      0.46 o 
  -1   5  11        0.11       -0.26      0.26 o 
   0   5  11        8.17        9.35      0.60 o 
   1   5  11       21.04       20.92      0.58 o 
   2   5  11       30.34       34.10      2.93 o 
   3   5  11        9.47        8.87      0.53 o 
   4   5  11       95.16       87.38      2.04 o 
   5   5  11        0.63        1.08      0.24 o 
   6   5  11       33.70       33.04      1.32 o 
   7   5  11        1.74        0.60      0.33 o 
  -3   6  11       41.76       45.57      1.30 o 
  -2   6  11        0.97        0.67      0.34 o 
  -1   6  11        7.85        6.88      0.48 o 
   0   6  11        1.49        3.43      0.42 o 
   1   6  11        8.29        8.63      0.34 o 
   2   6  11       52.68       54.79      2.58 o 
   3   6  11       49.67       50.17      2.39 o 
   4   6  11       26.94       31.98      1.52 o 
   5   6  11       21.84       22.39      1.27 o 
   6   6  11       24.90       23.38      0.69 o 
   7   6  11        3.17        3.31      0.35 o 
  -2   7  11       19.19       18.91      0.71 o 
  -1   7  11        2.42        2.12      0.42 o 
   0   7  11       31.99       36.24      1.49 o 
   1   7  11       11.32       12.63      0.71 o 
   2   7  11        7.67        7.30      0.84 o 
   4   7  11        2.83        1.80      0.99 o 
   5   7  11       40.71       44.19      2.06 o 
   6   7  11        7.36        8.12      1.44 o 
   7   7  11        2.17        1.49      0.29 o 
  -2   8  11        0.46       -0.01      0.38 o 
  -1   8  11        0.02       -0.03      0.67 o 
   0   8  11        2.92        2.28      0.45 o 
   1   8  11        1.16        2.65      0.61 o 
   2   8  11       13.28        7.59      0.54 o 
   3   8  11       58.37       73.18      3.49 o 
   4   8  11       24.79       20.46      1.05 o 
   5   8  11        9.98       11.15      0.82 o 
   6   8  11        0.76        1.20      0.72 o 
  -1   9  11        3.54        2.53      0.43 o 
   0   9  11        3.02        2.94      0.48 o 
   1   9  11       41.75       47.01      2.68 o 
   2   9  11        0.03        0.12      0.26 o 
   3   9  11        1.89        1.37      0.55 o 
   4   9  11        0.76        1.14      0.55 o 
   5   9  11       10.31       10.26      0.84 o 
   0  10  11        4.38        6.87      0.89 o 
   1  10  11       23.06       15.22      0.82 o 
   2  10  11        7.31        6.68      0.97 o 
   3  10  11        7.89       10.87      0.46 o 
   4  10  11        4.44        7.41      1.04 o 
   2  11  11       35.89       39.35      1.17 o 
   3  -3  12        2.97        3.41      0.66 o 
   1  -2  12        6.06        6.09      0.77 o 
   2  -2  12       10.67       11.45      0.90 o 
   3  -2  12        2.83        5.16      0.69 o 
   4  -2  12        0.01       -0.44      0.44 o 
   5  -2  12        0.93        1.14      0.49 o 
   0  -1  12        1.79        1.88      1.24 o 
   1  -1  12        0.14        0.12      1.12 o 
   2  -1  12        7.84        5.97      0.65 o 
   3  -1  12        1.31        0.96      0.46 o 
   4  -1  12        3.04        2.48      0.49 o 
   5  -1  12        1.72        1.05      0.50 o 
   6  -1  12        0.52        0.49      0.39 o 
  -1   0  12        0.03       -0.47      0.47 o 
   0   0  12        8.80       12.03      0.86 o 
   1   0  12        2.49        1.79      0.57 o 
   2   0  12        1.53        1.19      0.43 o 
   3   0  12        1.66        0.78      0.38 o 
   4   0  12        1.52        1.32      0.34 o 
   5   0  12        0.52       -0.59      0.65 o 
   6   0  12        0.00       -0.64      0.64 o 
  -1   1  12        0.35        0.41      0.52 o 
   0   1  12        3.72        3.18      0.54 o 
   1   1  12        0.10        0.05      0.47 o 
   2   1  12        4.78        4.56      0.48 o 
   3   1  12        5.71        5.91      0.44 o 
   4   1  12        8.04        6.23      0.95 o 
   5   1  12        1.75        0.83      0.69 o 
   6   1  12        0.23        0.37      0.64 o 
   7   1  12        2.00        0.76      0.74 o 
  -1   2  12        0.18        0.45      0.46 o 
   0   2  12        9.81        9.29      0.69 o 
   1   2  12       15.08       11.26      0.91 o 
   2   2  12       17.72       22.06      1.55 o 
   3   2  12       29.03       23.51      1.60 o 
   4   2  12       14.83       15.31      1.29 o 
   5   2  12       34.66       31.99      1.80 o 
   6   2  12        5.22        4.19      0.85 o 
   7   2  12       16.39       17.40      1.45 o 
  -2   3  12       26.73       30.17      1.48 o 
  -1   3  12       15.81       20.62      1.03 o 
   0   3  12       41.42       38.65      1.28 o 
   1   3  12        3.75        4.00      0.81 o 
   2   3  12        2.86        2.96      0.76 o 
   3   3  12        0.00       -0.28      0.28 o 
   4   3  12       72.48       77.35      2.72 o 
   5   3  12        9.03        9.41      0.67 o 
   6   3  12        0.00        0.89      0.58 o 
   7   3  12        0.21        1.41      0.64 o 
  -2   4  12        0.22        0.36      0.52 o 
  -1   4  12        0.28       -0.19      0.42 o 
   0   4  12        2.86        2.01      0.33 o 
   1   4  12       27.66       25.10      1.59 o 
   2   4  12        7.28        7.82      0.47 o 
   3   4  12        5.14        2.32      0.45 o 
   4   4  12      129.36      145.47      6.54 o 
   5   4  12        0.02        0.81      0.39 o 
   6   4  12        0.98        3.73      0.47 o 
   7   4  12       10.08        7.26      0.75 o 
  -2   5  12        8.99        9.24      0.58 o 
  -1   5  12        0.01       -0.10      0.28 o 
   0   5  12        0.10        0.25      0.51 o 
   1   5  12       34.55       33.00      1.51 o 
   2   5  12        2.10        1.58      0.41 o 
   3   5  12       18.72       18.59      0.88 o 
   4   5  12        0.13        0.36      0.33 o 
   5   5  12       40.55       35.89      1.94 o 
   6   5  12        4.21        5.63      0.44 o 
   7   5  12        4.29        4.09      0.44 o 
  -1   6  12        2.66        2.78      0.55 o 
   0   6  12        5.08        5.05      0.50 o 
   1   6  12       20.12       24.33      0.63 o 
   2   6  12        0.15        0.05      0.33 o 
   3   6  12       18.93       22.57      1.34 o 
   4   6  12       74.25       65.43      1.87 o 
   5   6  12       21.43       22.81      1.52 o 
   6   6  12       16.84       18.02      1.71 o 
  -1   7  12        1.77        0.41      1.04 o 
   0   7  12        0.12       -0.31      0.31 o 
   1   7  12       19.30       21.86      1.33 o 
   2   7  12       52.57       49.53      1.45 o 
   3   7  12      101.80      106.90      3.53 o 
   4   7  12       56.58       66.12      3.16 o 
   5   7  12       10.26       11.59      1.63 o 
   6   7  12        0.01       -0.16      1.05 o 
  -1   8  12        6.61        5.92      0.56 o 
   0   8  12        0.01        0.41      0.29 o 
   1   8  12       14.41       17.59      1.19 o 
   2   8  12        2.54        2.30      0.39 o 
   3   8  12        1.58        1.05      0.34 o 
   4   8  12        3.64        3.69      1.00 o 
   5   8  12        6.69        7.29      1.45 o 
   0   9  12        6.44        8.19      0.95 o 
   1   9  12        0.38       -0.01      0.52 o 
   2   9  12        0.05        0.59      0.30 o 
   3   9  12        1.80        1.68      0.27 o 
   4   9  12        2.02        0.41      0.70 o 
   2   0  13        0.01       -0.35      1.21 o 
   3   0  13        0.11       -0.16      0.37 o 
   4   0  13        2.22        2.39      0.36 o 
   1   1  13        1.69        0.41      0.44 o 
   2   1  13        0.53        1.51      0.40 o 
   3   1  13        2.76        3.36      0.86 o 
   4   1  13        0.01       -0.13      0.63 o 
   5   1  13        3.34        3.81      0.93 o 
   0   2  13        0.83        0.04      0.43 o 
   1   2  13        0.18       -0.07      0.36 o 
   2   2  13        1.10        0.49      0.68 o 
   3   2  13        0.69        1.21      0.72 o 
   4   2  13        0.74        0.79      0.69 o 
   5   2  13        1.29        3.33      0.82 o 
   0   3  13        2.44        1.17      0.41 o 
   1   3  13        1.69        1.63      0.74 o 
   2   3  13        4.44        4.72      0.88 o 
   3   3  13        4.65        3.83      0.84 o 
   4   3  13        2.16        2.99      0.77 o 
   5   3  13       10.48        9.86      1.07 o 
   6   3  13        4.07        3.02      0.78 o 
   0   4  13        3.79        2.76      0.88 o 
   1   4  13        0.70        0.36      0.63 o 
   2   4  13        0.98        0.11      0.56 o 
   3   4  13       29.31       34.16      1.85 o 
   4   4  13        0.28        0.53      0.58 o 
   5   4  13        2.78        1.76      0.64 o 
   6   4  13       23.35       20.76      1.41 o 
   0   5  13       19.46       21.16      0.99 o 
   1   5  13        1.53        1.87      0.40 o 
   2   5  13       13.00       14.04      1.21 o 
   3   5  13        0.47        0.35      0.40 o 
   4   5  13       35.20       35.80      1.23 o 
   5   5  13        9.71        9.46      0.62 o 
   0   6  13        4.95        5.31      0.55 o 
   1   6  13        2.97        4.01      0.40 o 
   2   6  13        0.26       -0.47      0.53 o 
   3   6  13       12.48        8.74      0.62 o 
   4   6  13        2.14        1.89      0.39 o 
   5   6  13        0.79        1.17      0.34 o 
   1   7  13        0.76        1.36      0.63 o 
   2   7  13        5.05        3.57      0.65 o 
   3   7  13        6.19        6.96      0.76 o 
   4   7  13       20.01       19.44      0.69 o 
   2   8  13        0.94        0.08      0.64 o 
   3   8  13        0.07        0.34      0.31 o 
                                                 
